# Supplementary material for: Iron-restricted Mycobacterium tuberculosis exports pathogenicity factors packed in extracellular vesicles
Source: PLoS One. 2025 May 30;20(5):e0324919. doi: 10.1371/journal.pone.0324919 (PMC12124568; doi:10.1371/journal.pone.0324919)
Supplement: S1 Data — The number of peptides is indicated. (XLSX) [file pone.0324919.s001.xlsx]

## Sheet: Sheet1
	Number of Peptides identified
Protein	Cell Pellet 1	Cell Pellet 2	Cell Pellet 3	MEV 1	MEV 2	MEV 3
Rv2524c_fas	172	207	187	146	201	185
Rv0668_rpoC	165	178	158	169	173	176
Rv2940c_mas	166	167	154	141	172	160
Rv3800c_pks13	153	150	139	142	147	150
Rv2476c_gdh	127	133	115	151	163	161
Rv0667_rpoB	142	147	135	115	123	127
Rv1248c_Rv1248c	119	105	95	120	123	119
Rv0384c_clpB	107	119	115	101	114	108
Rv3825c_pks2	97	121	102	99	121	117
Rv3859c_gltB	120	124	104	98	100	106
Rv3646c_topA	94	98	88	113	121	113
Rv0284_eccC3	85	116	100	97	104	98
Rv1181_pks4	81	107	93	88	101	103
Rv3596c_clpC1	82	91	84	90	106	103
Rv0440_groEL2	123	122	113	60	69	69
Rv0350_dnaK	118	118	114	68	70	64
Rv1161_narG	84	107	93	84	91	90
Rv1133c_metE	104	105	93	71	77	79
Rv1475c_acn	103	109	98	69	73	76
Rv0860_fadB	86	91	81	81	82	90
Rv3240c_secA1	66	98	85	78	91	88
Rv1908c_katG	92	85	79	79	83	83
Rv3151_nuoG	87	86	77	83	80	84
Rv2555c_alaS	76	86	73	81	91	85
Rv2241_aceE	99	98	96	66	63	68
Rv0684_fusA1	90	90	77	71	78	76
Rv0873_fadE10	81	82	79	81	75	82
Rv2448c_valS	83	89	75	72	80	78
Rv0006_gyrA	75	84	73	77	80	85
Rv1783_eccC5	69	91	81	67	86	80
Rv1328_glgP	83	89	81	69	73	78
Rv1536_ileS	102	106	103	52	53	54
Rv2030c_Rv2030c	80	79	77	73	75	78
Rv0266c_oplA	78	76	65	82	71	85
Rv2048c_pks12	56	71	60	76	98	93
Rv1837c_glcB	84	88	82	63	67	67
Rv2220_glnA1	83	86	84	64	65	69
Rv0066c_icd2	84	89	73	62	70	69
Rv0270_fadD2	57	66	64	81	88	89
Rv1629_polA	61	78	69	75	79	82
Rv0242c_fabG4	69	74	66	76	78	79
Rv1872c_lldD2	67	78	75	70	74	76
Rv2092c_helY	62	62	39	86	92	95
Rv0248c_Rv0248c	69	80	80	67	66	72
Rv1308_atpA	71	73	71	71	71	76
Rv2967c_pca	74	77	66	67	70	68
Rv1384_carB	81	80	75	56	64	62
Rv1843c_guaB1	78	75	70	59	65	67
Rv1617_pykA	73	73	62	62	65	72
Rv1683_Rv1683	67	78	72	58	65	64
Rv3401_Rv3401	70	77	69	58	66	62
Rv2444c_rne	64	65	51	73	74	74
Rv1310_atpD	65	71	66	66	65	66
Rv2221c_glnE	52	73	55	62	81	76
Rv0231_fadE4	64	67	62	66	68	71
Rv2935_ppsE	54	76	62	58	76	72
Rv3417c_groEL1	75	82	73	49	61	57
Rv2299c_htpG	62	73	68	61	65	67
Rv2783c_gpsI	78	80	75	53	55	53
Rv0753c_mmsA	69	75	71	56	59	63
Rv3193c_Rv3193c	52	70	58	64	72	73
Rv3285_accA3	67	59	53	71	66	73
Rv0244c_fadE5	72	74	69	57	57	57
Rv2402_Rv2402	61	68	67	62	64	61
Rv0685_tuf	70	72	65	51	62	60
Rv1638_uvrA	63	69	55	56	71	65
Rv2566_Rv2566	49	69	60	60	72	68
Rv2467_pepN	80	79	75	46	48	50
Rv3248c_sahH	70	77	71	53	54	52
Rv0005_gyrB	52	62	54	67	70	70
Rv0206c_mmpL3	57	66	64	55	67	65
Rv2922c_smc	37	65	45	62	88	72
Rv3280_accD5	62	66	55	62	57	65
Rv1650_pheT	56	63	54	60	66	67
Rv2845c_proS	73	76	70	47	50	47
Rv0271c_fadE6	62	60	53	63	56	62
Rv3710_leuA	72	71	61	50	50	50
Rv1832_gcvB	65	65	61	53	53	53
Rv2984_ppk1	52	66	53	59	59	58
Rv0896_gltA2	50	56	50	61	63	66
Rv3009c_gatB	57	58	53	58	58	59
Rv0041_leuS	66	67	64	47	48	49
Rv2345_Rv2345	51	61	51	58	60	56
Rv3014c_ligA	47	57	49	60	62	61
Rv2839c_infB	46	62	51	41	69	65
Rv2215_dlaT	56	58	56	54	57	53
Rv0131c_fadE1	52	61	54	53	55	57
Rv1449c_tkt	61	61	59	50	50	51
Rv1821_secA2	44	59	51	53	65	60
Rv3799c_accD4	58	61	52	52	52	56
Rv0672_fadE8	58	59	50	56	52	54
Rv1327c_glgE	60	62	54	48	50	52
Rv2391_sirA	66	65	63	45	43	44
Rv3274c_fadE25	54	57	50	53	54	58
Rv0803_purL	63	65	64	38	51	45
Rv3148_nuoD	54	51	45	55	55	65
Rv2531c_Rv2531c	59	61	51	42	57	54
Rv3299c_atsB	41	54	42	64	59	60
Rv2158c_murE	51	56	41	50	64	56
Rv0227c_Rv0227c	46	56	53	49	56	56
Rv3270_ctpC	49	60	49	51	55	52
Rv1392_metK	56	53	49	49	55	54
Rv0458_Rv0458	60	57	53	47	48	50
Rv1640c_lysX	41	58	49	51	56	58
Rv3610c_ftsH	51	63	51	43	51	52
Rv2357c_glyS	46	50	48	54	58	54
Rv3509c_ilvX	61	58	56	43	47	44
Rv3061c_fadE22	53	56	47	50	52	51
Rv3432c_gadB	54	58	51	51	46	48
Rv0423c_thiC	58	54	54	48	51	43
Rv2614c_thrS	64	58	57	35	49	44
Rv1213_glgC	53	50	45	53	52	54
Rv0211_pckA	71	66	57	38	35	38
Rv3801c_fadD32	43	48	45	53	60	56
Rv1286_cysN	36	61	54	35	63	55
Rv0457c_Rv0457c	50	57	48	48	53	47
Rv3797_fadE35	44	54	44	51	55	55
Rv1074c_fadA3	53	66	57	39	42	44
Rv2006_otsB1	52	54	36	52	52	54
Rv0824c_desA1	45	45	39	58	51	62
Rv0363c_fba	57	61	59	40	44	38
Rv0147_Rv0147	48	51	47	48	54	50
Rv1461_Rv1461	43	51	36	54	57	57
Rv2187_fadD15	52	55	47	46	50	48
Rv1077_cbs	57	58	55	42	44	41
Rv1297_rho	45	55	45	39	59	54
Rv2951c_Rv2951c	41	52	50	50	53	51
Rv1292_argS	49	51	47	49	53	48
Rv3436c_glmS	36	51	48	47	60	54
Rv1326c_glgB	47	54	51	45	49	50
Rv2394_ggtB	44	53	48	49	49	53
Rv3411c_guaB2	47	52	44	45	55	52
Rv0243_fadA2	41	40	38	59	57	59
Rv2416c_eis	52	52	50	48	46	45
Rv0338c_Rv0338c	46	53	54	46	49	44
Rv1699_pyrG	50	46	38	56	49	52
Rv1175c_fadH	42	53	50	47	55	44
Rv2502c_accD1	51	56	51	45	40	48
Rv0282_eccA3	42	54	48	42	53	50
Rv3068c_pgmA	47	48	45	48	49	52
Rv2572c_aspS	50	51	46	46	47	47
Rv3051c_nrdE	44	49	44	44	52	52
Rv2590_fadD9	41	50	40	46	54	53
Rv2438c_nadE	42	49	38	49	52	50
Rv1771_Rv1771	41	53	51	40	47	47
Rv0951_sucC	56	54	49	36	41	43
Rv1020_mfd	39	50	36	44	57	52
Rv2482c_plsB2	32	46	37	48	57	58
Rv3808c_glfT2	33	46	35	53	54	56
Rv1093_glyA1	47	49	45	40	49	47
Rv1098c_fum	45	48	44	47	47	46
Rv1521_fadD25	44	51	46	41	50	44
Rv1925_fadD31	43	52	47	41	48	45
Rv2996c_serA1	45	56	49	39	44	43
Rv0154c_fadE2	42	47	46	46	46	49
Rv2540c_aroF	47	48	46	41	47	47
Rv2246_kasB	48	46	45	43	45	48
Rv1467c_fadE15	50	58	50	37	40	39
Rv2933_ppsC	28	52	35	36	68	54
Rv0189c_ilvD	44	47	44	45	46	47
Rv1099c_glpX	50	50	51	40	41	40
Rv3003c_ilvB1	46	51	40	46	43	46
Rv3580c_cysS1	41	48	44	45	48	45
Rv2501c_accA1	41	46	36	49	48	50
Rv0815c_cysA2;Rv3117_cysA3	49	52	50	40	38	41
Rv2315c_Rv2315c	46	45	45	43	45	45
Rv2124c_metH	51	59	44	34	45	36
Rv2427c_proA	46	49	45	42	44	41
Rv1206_fadD6	32	49	40	46	51	48
Rv1006_Rv1006	41	46	41	45	47	46
Rv1511_gmdA	43	46	42	45	44	46
Rv0126_treS	54	56	56	32	34	33
Rv0410c_pknG	42	47	42	40	46	47
Rv3091_Rv3091	37	52	44	42	45	43
Rv3318_sdhA	50	53	47	33	39	40
Rv3894c_eccC2	33	58	42	37	47	44
Rv0400c_fadE7	44	43	39	46	44	43
Rv2744c_35kd_ag	41	41	43	44	43	46
Rv0946c_pgi	60	61	56	31	23	27
Rv2178c_aroG	46	52	45	33	40	42
Rv1295_thrC	51	54	51	32	36	34
Rv0631c_recC	43	45	35	42	45	48
Rv3302c_glpD2	38	46	37	42	47	47
Rv0630c_recB	43	44	33	38	51	48
Rv3150_nuoF	45	44	36	44	44	43
Rv1215c_Rv1215c	37	45	37	40	48	49
Rv3296_lhr	19	45	31	42	60	59
Rv3858c_gltD	42	46	36	43	46	42
Rv2051c_ppm1	28	46	40	40	53	47
Rv1279_Rv1279	39	44	40	44	41	46
Rv1007c_metS	35	42	38	46	46	46
Rv2455c_Rv2455c	38	44	41	40	46	44
Rv2195_qcrA	42	47	42	38	42	42
Rv3734c_tgs2	39	46	44	33	48	42
Rv2314c_Rv2314c	41	42	40	40	44	45
Rv1630_rpsA	49	52	47	31	36	35
Rv3339c_icd1	45	41	35	45	40	44
Rv3870_eccCa1	35	54	49	35	40	36
Rv2477c_Rv2477c	34	38	36	41	51	49
Rv1179c_Rv1179c	34	49	42	35	47	42
Rv0357c_purA	40	37	35	46	44	46
Rv2247_accD6	39	45	41	36	45	41
Rv3010c_pfkA	36	36	32	47	47	48
Rv0724_sppA	36	43	37	42	45	43
Rv2953_Rv2953	34	42	38	40	46	46
Rv0669c_Rv0669c	31	48	40	40	43	44
Rv2992c_gltS	35	41	38	44	46	42
Rv1309_atpG	44	44	38	41	38	40
Rv3910_Rv3910	33	45	38	39	46	44
Rv0752c_fadE9	41	44	40	40	38	42
Rv0107c_ctpI	22	38	25	42	62	55
Rv2097c_pafA	43	45	42	36	40	37
Rv0570_nrdZ	32	45	37	40	44	45
Rv1747_Rv1747	29	46	40	36	46	45
Rv1731_gabD2	34	39	37	42	44	45
Rv1488_Rv1488	40	47	41	35	40	38
Rv1612_trpB	40	41	33	43	41	42
Rv0468_fadB2	42	45	44	35	38	36
Rv3775_lipE	32	42	36	41	45	44
Rv0433_Rv0433	43	44	41	33	38	40
Rv1479_moxR1	34	42	38	39	44	42
Rv1293_lysA	39	41	38	36	43	42
Rv1464_csd	38	37	38	39	43	44
Rv3682_ponA2	34	40	40	41	41	43
Rv1001_arcA	40	43	40	36	39	39
Rv3868_eccA1	31	46	38	30	47	45
Rv0186_bglS	39	45	35	38	38	42
Rv1187_rocA	43	44	40	36	34	40
Rv3365c_Rv3365c	30	54	44	30	39	39
Rv3409c_choD	32	42	38	38	44	42
Rv0462_lpdC	48	52	48	29	30	29
Rv3314c_deoA	41	42	32	40	40	40
Rv2889c_tsf	44	44	40	37	34	36
Rv2130c_mshC	36	41	35	39	41	43
Rv2950c_fadD29	26	42	38	30	53	46
Rv0853c_pdc	44	40	40	33	38	40
Rv3793_embC	32	42	38	37	44	41
Rv2201_asnB	29	40	33	38	49	44
Rv0425c_ctpH	21	46	28	42	49	47
Rv1820_ilvG	41	43	40	32	39	38
Rv2032_acg	42	37	35	39	39	40
Rv0489_gpm1	38	39	36	38	40	41
Rv2567_Rv2567	29	44	32	32	50	45
Rv3504_fadE26	35	41	38	40	38	40
Rv2210c_ilvE	40	44	40	33	39	36
Rv3169_Rv3169	47	50	49	29	29	27
Rv2129c_Rv2129c	31	40	38	38	44	40
Rv1609_trpE	39	45	39	34	38	36
Rv0654_Rv0654	34	37	32	44	43	41
Rv1689_tyrS	36	40	33	40	39	42
Rv2159c_Rv2159c	35	38	36	36	43	42
Rv3568c_hsaC	47	47	43	31	31	30
Rv2245_kasA	44	44	39	31	34	37
Rv3515c_fadD19	32	47	38	26	48	38
Rv2860c_glnA4	40	43	41	36	34	34
Rv0931c_pknD	36	42	42	33	38	37
Rv2226_Rv2226	33	36	32	39	45	43
Rv0120c_fusA2	40	43	35	30	43	37
Rv1288_Rv1288	27	31	30	44	48	47
Rv2942_mmpL7	30	48	43	32	35	38
Rv0492c_Rv0492c	30	42	34	39	41	40
Rv1543_Rv1543	34	39	36	36	40	40
Rv1017c_prsA	43	42	39	35	30	35
Rv3292_Rv3292	30	35	31	42	42	43
Rv2780_ald	54	42	36	32	28	31
Rv1121_zwf1	37	43	36	34	34	38
Rv1058_fadD14	35	42	35	32	39	39
Rv1819c_bacA	27	45	33	37	42	38
Rv2213_pepB	40	40	36	33	37	36
Rv3726_Rv3726	37	42	42	31	36	34
Rv0798c_cfp29	35	38	38	38	35	37
Rv1448c_tal	45	44	42	32	27	31
Rv2583c_relA	24	38	34	31	50	44
Rv0800_pepC	39	44	36	34	34	34
Rv2589_gabT	38	40	35	36	36	36
Rv2294_Rv2294	30	35	32	39	41	43
Rv1391_dfp	29	30	26	47	42	46
Rv0161_Rv0161	44	46	46	25	30	28
Rv1977_Rv1977	33	38	34	37	39	38
Rv1661_pks7	14	31	19	42	62	51
Rv0647c_Rv0647c	30	40	39	33	39	37
Rv0221_Rv0221	30	45	41	32	36	34
Rv3107c_agpS	35	35	35	39	37	37
Rv2713_sthA	28	39	35	33	42	40
Rv3720_Rv3720	33	37	34	37	39	37
Rv3722c_Rv3722c	40	40	39	33	34	31
Rv1267c_embR	29	38	34	32	44	40
Rv3283_sseA	42	40	37	32	32	34
Rv2296_Rv2296	34	38	36	35	38	36
Rv0050_ponA1	28	35	29	40	43	41
Rv3667_acs	33	36	32	32	45	38
Rv3795_embB	30	38	34	34	41	38
Rv3045_adhC	40	38	36	33	32	36
Rv0972c_fadE12	38	38	34	36	33	36
Rv1380_pyrB	29	32	31	42	40	41
Rv1627c_Rv1627c	38	36	32	36	35	37
Rv0511_hemD	35	31	28	40	39	41
Rv0407_fgd1	34	40	37	29	40	34
Rv0551c_fadD8	43	42	35	26	36	31
Rv2449c_Rv2449c	35	38	36	31	38	35
Rv3826_fadD23	30	35	30	38	40	40
Rv3520c_Rv3520c	36	43	40	28	33	33
Rv3721c_dnaZX	27	39	33	33	44	37
Rv3680_Rv3680	28	45	42	28	36	33
Rv1266c_pknH	28	39	37	32	38	38
Rv2411c_Rv2411c	31	41	32	36	34	38
Rv1438_tpi	34	38	35	33	36	35
Rv2941_fadD28	33	37	31	30	41	39
Rv3684_Rv3684	35	30	28	40	38	40
Rv3457c_rpoA	41	42	40	28	29	31
Rv0247c_Rv0247c	29	35	29	40	40	38
Rv2161c_Rv2161c	34	40	32	34	38	33
Rv3140_fadE23	34	38	36	31	35	37
Rv1191_Rv1191	25	37	37	31	41	40
Rv3197_Rv3197	31	38	39	30	38	35
Rv1798_eccA5	27	41	36	32	41	34
Rv2721c_Rv2721c	32	39	37	33	36	34
Rv0001_dnaA	27	42	28	31	42	40
Rv2004c_Rv2004c	36	43	34	28	37	32
Rv1281c_oppD	22	43	37	34	38	36
Rv0799c_Rv0799c	34	36	37	33	35	35
Rv2888c_amiC	34	39	34	35	33	35
Rv3907c_pcnA	28	31	29	36	44	42
Rv3888c_Rv3888c	25	42	38	28	40	36
Rv3080c_pknK	21	39	18	33	53	45
Rv3276c_purK	33	36	32	36	36	36
Rv0642c_mmaA4	34	41	38	28	35	32
Rv0707_rpsC	29	33	30	35	43	38
Rv1454c_qor	34	33	33	35	37	36
Rv3794_embA	30	37	35	31	38	36
Rv0046c_ino1	41	42	36	30	30	28
Rv1880c_cyp140	29	40	35	30	39	34
Rv0075_Rv0075	32	32	31	36	37	39
Rv0127_mak	31	32	29	35	41	39
Rv1436_gap	30	32	33	37	38	37
Rv3089_fadD13	43	44	40	26	26	27
Rv2789c_fadE21	35	38	31	32	31	39
Rv3227_aroA	32	33	34	32	39	36
Rv0469_umaA	30	40	34	30	38	34
Rv0524_hemL	34	36	34	34	33	35
Rv3696c_glpK	37	37	37	30	32	33
Rv0859_fadA	39	40	36	28	31	32
Rv0953c_Rv0953c	33	37	35	35	32	33
Rv2606c_snzP	35	41	33	30	33	33
Rv3127_Rv3127	36	36	29	36	35	33
Rv1850_ureC	40	40	35	26	33	31
Rv1869c_Rv1869c	35	33	35	32	35	34
Rv3683_Rv3683	26	32	29	34	42	41
Rv0450c_mmpL4	37	52	44	23	27	21
Rv2818c_Rv2818c	31	32	32	36	34	38
Rv3389c_htdY	35	38	37	29	34	30
Rv2934_ppsD	23	38	24	27	49	42
Rv2344c_dgt	32	27	21	42	38	43
Rv0392c_ndhA	31	40	37	29	33	32
Rv2731_Rv2731	35	36	32	34	29	36
Rv2930_fadD26	21	44	36	25	39	37
Rv3161c_Rv3161c	45	41	40	26	25	24
Rv3598c_lysS	32	34	29	32	37	37
Rv1094_desA2	40	36	34	30	31	30
Rv2115c_mpa	33	35	31	28	36	37
Rv2298_Rv2298	34	37	34	31	32	32
Rv2280_Rv2280	41	41	40	26	26	26
Rv0655_mkl	31	41	37	30	31	29
Rv2916c_ffh	35	42	35	29	29	29
Rv3913_trxB2	31	40	37	24	33	34
Rv0296c_Rv0296c	41	41	40	22	29	26
Rv1323_fadA4	41	43	41	24	27	23
Rv0952_sucD	38	37	35	26	32	30
Rv3464_rmlB	29	30	24	34	41	40
Rv3224_Rv3224	30	34	29	32	37	36
Rv0470c_pcaA	28	40	34	29	34	32
Rv2454c_Rv2454c	35	37	32	29	34	30
Rv0761c_adhB	38	42	39	25	25	28
Rv3719_Rv3719	22	35	32	34	37	37
Rv3313c_add	35	34	32	32	33	31
Rv3463_Rv3463	27	36	33	30	37	33
Rv2047c_Rv2047c	16	37	28	33	42	40
Rv0014c_pknB	24	38	33	28	39	34
Rv2373c_dnaJ2	31	34	31	32	35	32
Rv1427c_fadD12	33	33	29	28	37	35
Rv0809_purM	32	36	32	29	34	32
Rv0785_Rv0785	30	35	28	29	39	34
Rv3876_espI	30	45	39	19	38	24
Rv3519_Rv3519	29	33	31	32	34	36
Rv0283_eccB3	30	37	35	29	33	31
Rv2752c_Rv2752c	35	34	33	30	32	30
Rv0503c_cmaA2	30	39	34	28	33	30
Rv1658_argG	35	36	30	29	32	32
Rv0234c_gabD1	38	36	36	27	28	29
Rv0969_ctpV	23	34	26	34	40	37
Rv1023_eno	35	35	33	30	31	30
Rv0831c_Rv0831c	28	31	28	34	35	37
Rv2790c_ltp1	35	34	30	33	30	31
Rv1194c_Rv1194c	28	34	31	31	33	36
Rv1833c_Rv1833c	29	37	29	30	34	33
Rv3261_fbiA	34	41	36	28	29	24
Rv1409_ribG	23	29	28	35	40	37
Rv3139_fadE24	34	35	33	27	32	31
Rv0711_atsA	44	44	41	21	20	21
Rv1162_narH	25	38	31	31	31	35
Rv0780_purC	21	29	26	32	43	40
Rv0408_pta	26	29	22	39	35	39
Rv1257c_Rv1257c	35	37	31	29	29	29
Rv1996_Rv1996	28	35	28	31	35	33
Rv0939_Rv0939	42	39	33	23	28	24
Rv3569c_hsaD	34	35	35	27	27	31
Rv3244c_lpqB	32	35	29	30	31	32
Rv2858c_aldC	35	36	34	26	29	29
Rv2157c_murF	26	34	30	27	37	35
Rv0777_purB	24	40	28	28	34	35
Rv1866_Rv1866	30	44	28	19	37	30
Rv0198c_zmp1	37	29	24	35	31	32
Rv0861c_ercc3	17	41	35	24	37	34
Rv1185c_fadD21	33	40	35	23	28	29
Rv3871_eccCb1	23	39	33	25	36	31
Rv1564c_treX	32	33	34	28	29	31
Rv2404c_lepA	21	32	29	32	37	36
Rv2676c_Rv2676c	33	36	34	25	31	28
Rv1722_Rv1722	30	32	30	30	33	32
Rv3011c_gatA	34	34	32	30	29	28
Rv0418_lpqL	28	30	28	33	33	34
Rv2703_sigA	34	39	31	27	29	26
Rv3516_echA19	35	38	32	27	27	27
Rv2890c_rpsB	28	33	25	33	34	32
Rv2995c_leuB	28	29	29	34	33	32
Rv1165_typA	21	35	20	29	42	38
Rv0174_mce1F	32	38	35	27	27	26
Rv3295_Rv3295	28	33	25	32	33	34
Rv0391_metZ	35	39	38	23	25	25
Rv3290c_lat	34	38	33	23	28	29
Rv2228c_Rv2228c	30	29	29	32	32	32
Rv3692_moxR2	31	33	28	28	32	32
Rv3001c_ilvC	35	32	31	26	30	30
Rv3132c_devS	30	33	24	32	34	31
Rv0536_galE3	31	26	26	33	35	33
Rv1493_mutB	29	27	18	37	37	36
Rv2067c_Rv2067c	21	31	24	33	37	37
Rv2682c_dxs1	28	31	26	25	38	35
Rv1437_pgk	32	33	31	29	29	29
Rv3790_dprE1	26	35	27	30	33	32
Rv2855_mtr	30	38	33	25	29	28
Rv1260_Rv1260	24	34	28	30	35	32
Rv2326c_Rv2326c	27	34	25	31	35	30
Rv3264c_manB	30	32	30	28	33	29
Rv3340_metC	27	32	31	28	31	33
Rv1781c_malQ	7	23	12	41	50	49
Rv1867_Rv1867	27	31	26	30	33	35
Rv3456c_rplQ	30	31	29	26	31	34
Rv3490_otsA	30	29	27	31	33	31
Rv2118c_Rv2118c	33	34	32	25	27	29
Rv1202_dapE	30	30	28	31	30	31
Rv0173_lprK	31	38	35	26	25	25
Rv1527c_pks5	41	39	21	20	33	26
Rv0530_Rv0530	24	31	27	27	38	33
Rv0155_pntAa	33	34	33	25	28	26
Rv2222c_glnA2	38	42	34	19	22	24
Rv1070c_echA8	35	36	33	22	26	27
Rv3273_Rv3273	26	33	30	27	32	31
Rv1388_mihF	34	36	35	24	24	26
Rv3479_Rv3479	30	38	27	29	27	28
Rv1415_ribA2	36	34	25	26	29	28
Rv0821c_phoY2	23	29	29	32	32	33
Rv2112c_dop	27	29	27	29	32	34
Rv0148_Rv0148	30	33	33	26	29	26
Rv0772_purD	33	34	29	24	28	29
Rv3130c_tgs1	32	40	35	20	25	24
Rv2580c_hisS	31	33	30	20	32	30
Rv3396c_guaA	32	33	28	25	30	28
Rv3526_kshA	40	43	39	17	16	21
Rv1855c_Rv1855c	33	32	31	26	28	26
Rv0884c_serC	30	29	27	29	31	30
Rv0568_cyp135B1	19	35	25	27	37	33
Rv2629_Rv2629	29	31	25	26	33	32
Rv1263_amiB2	22	29	28	32	33	32
Rv1061_Rv1061	34	33	32	23	28	25
Rv3356c_folD	29	29	28	29	30	30
Rv2000_Rv2000	14	34	24	31	38	34
Rv2363_amiA2	26	31	27	29	32	30
Rv3301c_phoY1	26	29	25	30	34	30
Rv0002_dnaN	34	33	30	29	22	26
Rv2931_ppsA	23	30	26	25	41	29
Rv0134_ephF	27	33	25	27	31	31
Rv0171_mce1C	27	34	33	25	27	28
Rv2343c_dnaG	19	28	20	26	44	37
Rv1223_htrA	28	31	29	28	29	28
Rv2627c_Rv2627c	31	32	30	25	28	27
Rv1492_mutA	28	27	22	33	30	33
Rv0183_Rv0183	29	28	28	28	30	29
Rv1480_Rv1480	24	31	27	24	37	29
Rv3232c_ppk2	21	34	27	30	30	30
Rv0906_Rv0906	26	30	29	29	29	29
Rv3410c_guaB3	33	33	29	23	28	26
Rv1544_Rv1544	29	29	27	24	32	30
Rv2841c_nusA	31	33	31	22	28	26
Rv3570c_hsaA	31	28	26	29	28	29
Rv0119_fadD7	25	29	28	29	30	30
Rv1130_prpD	17	37	27	21	36	33
Rv1876_bfrA	29	29	27	29	30	27
Rv2496c_bkdB	37	36	27	23	21	26
Rv2214c_ephD	25	28	27	27	31	32
Rv1018c_glmU	30	30	25	26	28	30
Rv0862c_Rv0862c	12	29	25	27	40	36
Rv0020c_fhaA	34	37	32	18	25	22
Rv0613c_Rv0613c	28	29	26	23	32	30
Rv3131_Rv3131	25	24	22	34	28	35
Rv0146_Rv0146	21	32	30	26	29	30
Rv1360_Rv1360	20	27	18	38	32	33
Rv1611_trpC	30	31	29	22	29	27
Rv1751_Rv1751	26	26	28	27	31	29
Rv0074_Rv0074	30	28	29	26	27	26
Rv2500c_fadE19	25	30	23	31	29	28
Rv3634c_galE1	25	25	23	33	30	30
Rv0562_grcC1	23	26	24	29	33	31
Rv3909_Rv3909	25	29	28	29	29	26
Rv1633_uvrB	16	31	22	27	38	32
Rv0751c_mmsB	32	36	35	16	24	22
Rv1905c_aao	28	28	24	28	28	29
Rv0905_echA6	19	26	26	26	36	32
Rv3834c_serS	27	29	26	23	31	29
Rv3059_cyp136	18	34	26	24	32	31
Rv0412c_Rv0412c	25	27	26	28	31	28
Rv0512_hemB	33	36	35	21	20	20
Rv2724c_fadE20	27	27	25	29	26	30
Rv2495c_bkdC	24	24	20	33	30	33
Rv2285_Rv2285	23	32	26	24	32	27
Rv3049c_Rv3049c	22	30	20	27	34	31
Rv2528c_mrr	31	29	30	22	28	24
Rv3556c_fadA6	30	32	28	24	25	25
Rv0858c_dapC	29	30	28	23	26	27
Rv3088_tgs4	16	33	28	24	33	29
Rv1340_rphA	24	27	22	31	29	30
Rv2224c_caeA	25	30	27	26	28	27
Rv0957_purH	27	27	25	28	27	29
Rv0629c_recD	27	27	23	26	29	31
Rv0272c_Rv0272c	28	27	25	27	29	27
Rv2868c_gcpE	29	32	30	21	26	25
Rv3809c_glf	26	25	25	28	29	29
Rv0501_galE2	18	27	22	29	33	33
Rv1173_fbiC	23	27	17	28	34	33
Rv1079_metB	27	27	26	27	27	28
Rv2691_ceoB	28	27	28	26	27	26
Rv1144_Rv1144	28	29	30	24	26	24
Rv1402_priA	15	17	11	39	38	41
Rv3820c_papA2	20	30	28	21	33	29
Rv1901_cinA	19	31	24	23	35	29
Rv0644c_mmaA2	22	32	27	24	30	26
Rv2062c_cobN	25	34	19	21	33	29
Rv0303_Rv0303	22	33	25	24	30	27
Rv3778c_Rv3778c	22	29	24	26	31	28
Rv0675_echA5	27	26	26	27	27	27
Rv1423_whiA	25	29	25	23	30	28
Rv2564_glnQ	21	33	28	24	27	27
Rv0439c_Rv0439c	20	29	27	25	29	30
Rv3206c_moeB1	24	29	29	21	30	26
Rv3791_dprE2	19	27	26	27	31	29
Rv0794c_Rv0794c	30	33	32	19	22	23
Rv0496_Rv0496	19	28	24	23	32	33
Rv0552_Rv0552	36	37	34	12	20	20
Rv1429_Rv1429	17	31	23	28	30	30
Rv3215_entC	22	32	24	23	31	27
Rv0564c_gpdA1	24	27	23	25	32	28
Rv0172_mce1D	25	34	29	24	22	24
Rv1655_argD	28	27	27	26	26	24
Rv1600_hisC1	26	30	27	24	27	24
Rv1307_atpH	21	29	28	24	28	28
Rv3917c_parB	24	30	27	21	30	26
Rv2196_qcrB	23	27	26	27	27	27
Rv0908_ctpE	21	30	24	24	32	26
Rv2172c_Rv2172c	22	29	27	22	28	29
Rv3854c_ethA	22	29	26	26	26	28
Rv0467_icl1	29	30	27	23	26	22
Rv1631_coaE	19	22	18	31	34	33
Rv2969c_Rv2969c	21	26	25	29	27	29
Rv1013_pks16	23	28	22	23	31	29
Rv0480c_Rv0480c	27	28	29	22	24	26
Rv2831_echA16	28	31	28	23	23	23
Rv2410c_Rv2410c	26	25	23	27	27	28
Rv2579_dhaA	29	34	32	19	22	19
Rv0409_ackA	24	26	21	27	28	29
Rv0704_rplB	26	24	20	24	33	28
Rv0791c_Rv0791c	26	26	25	23	29	26
Rv0352_dnaJ1	27	36	31	17	21	23
Rv0973c_accA2	31	31	29	24	20	20
Rv2751_Rv2751	25	29	24	26	26	25
Rv2200c_ctaC	23	32	26	22	26	26
Rv3774_echA21	26	28	26	25	25	25
Rv0773c_ggtA	33	31	28	19	22	22
Rv1770_Rv1770	22	27	24	27	27	28
Rv0072_Rv0072	23	31	26	24	26	24
Rv3147_nuoC	28	27	26	24	24	25
Rv2837c_Rv2837c	26	25	23	27	26	27
Rv1346_mbtN	23	19	21	31	28	32
Rv0419_lpqM	21	25	24	25	30	29
Rv2623_TB31.7	32	27	25	21	25	24
Rv3618_Rv3618	33	36	32	16	19	18
Rv2715_Rv2715	19	29	25	25	28	28
Rv3028c_fixB	31	34	31	18	19	21
Rv2380c_mbtE	24	29	14	23	34	30
Rv3505_fadE27	25	27	26	25	25	25
Rv2568c_Rv2568c	24	26	26	25	26	26
Rv3042c_serB2	21	28	24	23	29	28
Rv3846_sodA	31	34	34	16	19	19
Rv3885c_eccE2	24	31	26	21	28	23
Rv0688_Rv0688	32	35	33	11	21	20
Rv0555_menD	22	21	17	30	31	31
Rv0139_Rv0139	18	25	18	26	34	31
Rv2497c_bkdA	31	32	25	22	22	20
Rv0136_cyp138	17	28	21	25	31	30
Rv1315_murA	23	30	27	22	27	23
Rv1285_cysD	16	33	30	17	29	27
Rv2535c_pepQ	30	27	28	22	23	22
Rv0565c_Rv0565c	16	24	21	26	32	33
Rv0435c_Rv0435c	25	34	25	14	29	24
Rv2988c_leuC	26	27	28	21	24	24
Rv1533_Rv1533	28	24	22	23	26	27
Rv3838c_pheA	26	28	26	22	25	23
Rv3319_sdhB	23	24	23	25	27	28
Rv0016c_pbpA	19	26	25	25	28	27
Rv3006_lppZ	22	27	24	25	26	25
Rv1484_inhA	24	29	27	21	24	24
Rv0819_mshD	21	25	18	27	30	28
Rv1769_Rv1769	24	26	23	23	26	27
Rv0731c_Rv0731c	36	36	35	17	11	14
Rv1463_Rv1463	24	25	23	25	28	24
Rv2141c_Rv2141c	33	32	32	18	18	16
Rv3879c_espK	24	31	27	15	28	24
Rv3679_Rv3679	20	25	24	24	29	27
Rv1620c_cydC	13	29	29	23	28	26
Rv3458c_rpsD	20	23	21	25	30	29
Rv1166_lpqW	19	22	18	29	30	30
Rv2249c_glpD1	21	30	21	21	26	29
Rv3031_Rv3031	26	21	15	29	28	29
Rv2565_Rv2565	20	31	26	21	24	26
Rv3293_pcd	22	28	24	23	25	26
Rv1264_Rv1264	12	27	22	26	31	30
Rv0940c_Rv0940c	18	25	20	25	31	29
Rv0036c_Rv0036c	22	27	25	25	24	24
Rv3881c_espB	36	35	32	16	13	15
Rv2374c_hrcA	20	24	28	19	27	29
Rv0500_proC	25	26	25	24	24	23
Rv1193_fadD36	25	28	22	19	26	26
Rv1180_pks3	21	28	23	21	26	27
Rv0048c_Rv0048c	19	26	21	25	28	27
Rv0974c_accD2	27	27	25	24	21	22
Rv1621c_cydD	15	23	23	27	29	29
Rv0632c_echA3	31	33	31	16	18	17
Rv2921c_ftsY	17	24	26	26	28	25
Rv2263_Rv2263	19	24	25	23	29	26
Rv2110c_prcB	25	26	26	22	23	23
Rv0808_purF	21	17	12	31	31	33
Rv0347_Rv0347	27	25	24	21	24	24
Rv1836c_Rv1836c	23	31	27	21	22	21
Rv3096_Rv3096	14	11	9	37	34	40
Rv2985_mutT1	21	24	19	25	28	28
Rv1447c_zwf2	24	21	18	25	27	30
Rv3102c_ftsE	18	28	25	23	26	25
Rv2052c_Rv2052c	28	27	20	23	24	23
Rv3329_Rv3329	20	19	16	29	30	31
Rv0904c_accD3	28	31	28	18	20	20
Rv1381_pyrC	30	31	31	18	17	18
Rv3094c_Rv3094c	17	26	21	26	27	28
Rv3510c_Rv3510c	24	24	23	25	23	25
Rv0170_mce1B	23	30	25	23	22	21
Rv1201c_dapD	22	21	22	27	26	26
Rv1679_fadE16	25	28	23	22	22	24
Rv0937c_mku	26	32	29	16	22	19
Rv3754_tyrA	22	22	22	23	28	27
Rv0949_uvrD1	16	26	24	20	32	26
Rv2986c_hupB	26	29	27	21	20	21
Rv3257c_pmmA	27	29	20	19	25	24
Rv1978_Rv1978	22	24	21	23	27	27
Rv0734_mapA	27	26	22	22	23	24
Rv1056_Rv1056	21	26	24	24	25	23
Rv1431_Rv1431	19	29	27	20	23	25
Rv3029c_fixA	31	32	29	18	16	17
Rv1284_canA	30	35	33	15	16	14
Rv2145c_wag31	25	25	24	22	23	24
Rv2970c_lipN	24	26	25	22	24	22
Rv1743_pknE	22	27	24	20	25	24
Rv0889c_citA	19	29	21	24	24	25
Rv2400c_subI	19	23	24	24	27	25
Rv2188c_pimB	14	22	19	21	33	33
Rv2305_Rv2305	22	27	24	23	23	23
Rv1703c_Rv1703c	19	21	22	25	29	26
Rv3308_pmmB	27	21	18	27	23	26
Rv1245c_Rv1245c	18	22	24	24	27	27
Rv3730c_Rv3730c	29	27	18	23	24	21
Rv3332_nagA	33	38	32	12	16	11
Rv3824c_papA1	23	26	25	18	25	24
Rv2509_Rv2509	21	26	23	22	26	23
Rv3423c_alr	21	23	21	25	26	25
Rv0673_echA4	28	28	23	22	18	22
Rv0162c_adhE1	25	19	20	25	26	26
Rv2207_cobT	28	27	23	21	21	21
Rv1782_eccB5	22	24	22	24	23	26
Rv1426c_lipO	17	22	20	24	31	27
Rv2766c_Rv2766c	20	24	21	22	28	26
Rv1594_nadA	27	25	21	20	26	22
Rv1084_Rv1084	19	28	20	22	27	25
Rv2999_lppY	19	26	25	22	25	24
Rv3709c_ask	24	29	24	18	24	21
Rv2624c_Rv2624c	25	29	25	16	25	20
Rv1240_mdh	28	29	28	17	20	18
Rv2202c_adoK	27	25	25	21	21	21
Rv2852c_mqo	24	24	21	21	27	23
Rv3087_Rv3087	19	23	20	25	26	27
Rv3651_Rv3651	19	25	23	22	26	25
Rv1817_Rv1817	30	27	22	22	19	20
Rv0580c_Rv0580c	18	23	20	24	29	26
Rv1912c_fadB5	18	22	19	25	29	27
Rv1780_Rv1780	15	19	17	29	30	30
Rv1626_Rv1626	29	29	28	19	16	18
Rv0070c_glyA2	27	22	16	23	26	25
Rv0445c_sigK	22	26	26	21	22	22
Rv3079c_Rv3079c	22	26	24	22	23	22
Rv3761c_fadE36	19	27	24	20	26	23
Rv3573c_fadE34	18	22	16	24	32	27
Rv3882c_eccE1	22	36	33	12	21	15
Rv2971_Rv2971	24	24	23	23	22	22
Rv0293c_Rv0293c	22	23	20	24	26	23
Rv0897c_Rv0897c	23	20	17	27	24	27
Rv2027c_dosT	14	26	16	24	31	27
Rv0466_Rv0466	19	26	24	18	27	23
Rv2795c_Rv2795c	24	20	19	28	23	23
Rv1665_pks11	24	22	20	24	23	24
Rv1652_argC	24	23	21	24	22	23
Rv0343_iniC	27	31	24	14	20	21
Rv2135c_Rv2135c	25	25	25	18	24	19
Rv1538c_ansA	25	31	24	20	19	17
Rv0926c_Rv0926c	22	26	23	17	25	23
Rv2251_Rv2251	26	26	24	19	21	20
Rv3106_fprA	18	22	20	19	31	26
Rv1239c_corA	16	27	19	21	26	26
Rv1124_ephC	20	25	24	19	24	23
Rv0716_rplE	20	21	22	24	24	24
Rv2068c_blaC	15	20	17	26	28	29
Rv1593c_Rv1593c	22	28	26	16	22	21
Rv3391_acrA1	7	23	19	28	31	27
Rv1122_gnd2	30	30	29	15	17	14
Rv0994_moeA1	19	25	20	21	24	26
Rv1008_tatD	26	20	17	23	22	27
Rv3170_aofH	16	23	19	25	26	26
Rv0561c_Rv0561c	16	21	20	24	26	27
Rv0437c_psd	16	20	17	27	28	26
Rv2109c_prcA	23	26	22	21	21	21
Rv0255c_cobQ1	16	22	21	25	25	25
Rv3841_bfrB	24	28	28	17	17	19
Rv2121c_hisG	27	29	27	15	18	17
Rv0701_rplC	18	23	20	21	26	25
Rv1854c_ndh	18	29	27	17	22	20
Rv3256c_Rv3256c	19	23	22	22	23	24
Rv1614_lgt	20	24	22	22	23	22
Rv1294_thrA	23	26	25	15	22	22
Rv0428c_Rv0428c	16	18	12	28	29	30
Rv0216_Rv0216	25	27	25	18	18	19
Rv0533c_fabH	25	25	24	16	22	20
Rv2671_ribD	23	26	23	18	22	20
Rv2510c_Rv2510c	16	23	20	21	26	26
Rv2383c_mbtB	22	21	16	19	29	25
Rv0475_hbhA	19	24	22	21	22	24
Rv2529_Rv2529	16	22	16	24	28	26
Rv2066_cobI	16	20	16	21	28	30
Rv1462_Rv1462	24	20	19	22	23	23
Rv3255c_manA	23	22	22	21	22	21
Rv0643c_mmaA3	20	25	21	17	25	23
Rv1496_Rv1496	16	21	19	24	26	25
Rv0925c_Rv0925c	29	29	29	14	16	14
Rv3368c_Rv3368c	19	23	21	20	24	24
Rv3575c_Rv3575c	18	24	19	22	25	23
Rv3554_fdxB	14	29	22	19	25	22
Rv0144_Rv0144	24	30	26	16	18	17
Rv1306_atpF	19	23	22	21	23	23
Rv1530_adh	26	22	19	22	21	21
Rv1552_frdA	33	40	32	4	13	9
Rv1762c_Rv1762c	21	27	25	20	19	18
Rv1368_lprF	19	21	21	22	24	23
Rv2483c_plsC	22	25	22	17	22	22
Rv0548c_menB	24	24	25	19	19	19
Rv3566c_nat	22	22	24	20	21	21
Rv2149c_yfiH	23	26	26	17	19	19
Rv2054_Rv2054	21	22	22	21	22	22
Rv0269c_Rv0269c	13	20	12	24	33	28
Rv2679_echA15	24	25	24	21	17	19
Rv0060_Rv0060	17	27	18	17	26	25
Rv1625c_cya	18	25	21	19	24	23
Rv0812_Rv0812	21	22	19	21	24	23
Rv2563_Rv2563	20	22	21	22	23	22
Rv3077_Rv3077	16	22	17	24	24	27
Rv0670_end	24	21	20	21	21	23
Rv3485c_Rv3485c	15	18	17	24	29	26
Rv0493c_Rv0493c	19	22	20	24	21	23
Rv2557_Rv2557	34	40	28	10	8	9
Rv1071c_echA9	23	23	22	19	20	22
Rv0686_Rv0686	19	23	20	21	23	23
Rv0237_lpqI	21	23	20	21	22	22
Rv0914c_Rv0914c	22	24	20	19	24	20
Rv1659_argH	25	27	21	19	19	18
Rv0676c_mmpL5	20	29	23	20	19	18
Rv0645c_mmaA1	22	23	24	20	21	19
Rv0902c_prrB	20	22	20	21	24	22
Rv3543c_fadE29	22	23	19	21	23	21
Rv3818_Rv3818	22	21	21	20	24	21
Rv0281_Rv0281	18	22	17	17	30	25
Rv1595_nadB	19	24	19	19	25	23
Rv0389_purT	23	24	26	17	20	19
Rv2515c_Rv2515c	27	33	27	12	16	14
Rv0444c_rskA	20	22	22	22	20	22
Rv2152c_murC	13	23	18	21	27	26
Rv1238_sugC	19	25	24	18	21	21
Rv3105c_prfB	33	32	32	11	9	11
Rv3849_espR	22	24	25	19	20	18
Rv3433c_Rv3433c	21	23	19	23	20	22
Rv3708c_asd	23	26	26	13	21	18
Rv1481_Rv1481	20	23	22	18	22	22
Rv3168_Rv3168	16	23	22	20	24	22
Rv1229c_mrp	21	24	23	17	20	22
Rv1442_bisC	12	21	14	20	32	28
Rv1919c_Rv1919c	19	20	20	23	23	22
Rv3772_hisC2	30	30	26	13	14	14
Rv0223c_Rv0223c	22	27	24	15	22	17
Rv3194c_Rv3194c	17	21	17	22	25	25
Rv1350_fabG2	20	22	21	20	25	19
Rv1623c_cydA	19	22	20	19	24	22
Rv0479c_Rv0479c	22	23	20	16	21	24
Rv3212_Rv3212	20	22	20	20	22	22
Rv0292_eccE3	19	25	22	18	22	20
Rv1529_fadD24	18	22	19	16	30	21
Rv3804c_fbpA	23	23	23	20	18	19
Rv0927c_Rv0927c	17	22	19	21	24	23
Rv1997_ctpF	18	30	18	14	25	21
Rv1069c_Rv1069c	18	23	20	20	23	21
Rv1063c_Rv1063c	13	16	15	26	27	28
Rv2284_lipM	19	22	19	20	22	23
Rv1367c_Rv1367c	14	20	15	21	29	26
Rv0342_iniA	19	24	20	16	23	23
Rv2338c_moeW	17	25	20	16	23	24
Rv3497c_mce4C	21	26	27	16	17	18
Rv3777_Rv3777	19	22	19	21	23	21
Rv0811c_Rv0811c	22	24	22	19	19	19
Rv3869_eccB1	17	29	27	14	19	18
Rv0383c_Rv0383c	20	25	22	17	22	18
Rv3480c_Rv3480c	17	21	15	20	28	23
Rv0768_aldA	23	24	18	14	26	19
Rv1421_Rv1421	13	26	20	15	28	22
Rv2584c_apt	17	23	21	20	22	21
Rv3842c_glpQ1	22	19	19	17	25	22
Rv0484c_Rv0484c	20	22	21	19	22	20
Rv3418c_groES	23	25	25	16	18	16
Rv0913c_Rv0913c	22	23	19	18	20	21
Rv0576_Rv0576	21	22	21	19	20	20
Rv3208_Rv3208	18	27	22	16	20	20
Rv0485_Rv0485	10	33	27	7	24	22
Rv0427c_xthA	18	20	16	20	24	25
Rv2192c_trpD	18	21	16	18	26	24
Rv0260c_Rv0260c	6	23	16	24	28	26
Rv1406_fmt	16	18	17	21	25	25
Rv0907_Rv0907	18	22	23	20	19	20
Rv1696_recN	15	19	15	20	28	25
Rv3015c_Rv3015c	20	21	14	21	23	23
Rv3600c_Rv3600c	20	22	20	19	20	20
Rv0923c_Rv0923c	19	21	14	21	25	21
Rv1613_trpA	22	21	21	18	20	19
Rv3786c_Rv3786c	20	23	19	19	21	19
Rv2585c_Rv2585c	15	22	15	22	23	24
Rv3805c_aftB	17	21	20	19	23	21
Rv2903c_lepB	17	21	19	22	21	21
Rv3886c_mycP2	13	21	19	21	23	24
Rv3518c_cyp142	13	25	18	19	23	23
Rv1143_mcr	22	23	21	18	19	18
Rv0721_rpsE	20	23	21	17	21	19
Rv2753c_dapA	27	27	28	15	13	11
Rv2773c_dapB	24	23	20	16	18	20
Rv2153c_murG	14	23	18	20	25	21
Rv1865c_Rv1865c	14	23	21	16	23	24
Rv1148c_Rv1148c	14	19	7	26	26	28
Rv0222_echA1	18	20	20	19	22	21
Rv3048c_nrdF2	25	21	23	16	17	18
Rv1654_argB	19	21	19	19	22	20
Rv0169_mce1A	20	22	21	18	19	20
Rv1280c_oppA	15	19	19	23	21	23
Rv2677c_hemY	21	24	19	17	20	19
Rv1095_phoH2	34	21	9	20	15	20
Rv3057c_Rv3057c	17	22	16	20	22	22
Rv3229c_desA3	12	18	18	20	26	25
Rv0987_Rv0987	13	24	22	17	22	21
Rv3246c_mtrA	21	27	22	15	17	17
Rv1923_lipD	19	21	18	20	21	20
Rv3562_fadE31	24	24	24	15	17	15
Rv2462c_tig	32	33	31	8	8	7
Rv0068_Rv0068	14	21	20	20	22	22
Rv2334_cysK1	26	26	25	11	15	15
Rv1963c_mce3R	16	25	14	19	22	22
Rv2457c_clpX	19	28	21	14	20	16
Rv2538c_aroB	19	20	20	17	19	23
Rv0473_Rv0473	18	27	22	14	20	17
Rv0566c_Rv0566c	31	31	24	10	11	11
Rv1512_epiA	15	21	16	21	22	23
Rv1773c_Rv1773c	16	24	22	15	21	20
Rv1028c_kdpD	10	23	16	17	26	26
Rv2041c_Rv2041c	10	19	10	25	25	29
Rv3666c_dppA	20	23	21	19	17	17
Rv3591c_Rv3591c	23	22	18	14	20	20
Rv2397c_cysA1	11	24	22	13	24	23
Rv2139_pyrD	18	19	17	17	25	21
Rv3179_Rv3179	23	22	16	18	19	19
Rv2605c_tesB2	21	24	19	16	18	19
Rv3560c_fadE30	23	21	17	20	19	17
Rv3044_fecB	20	20	18	18	20	21
Rv2258c_Rv2258c	23	22	16	18	19	19
Rv3245c_mtrB	16	27	21	14	21	18
Rv1878_glnA3	21	22	20	16	19	18
Rv2409c_Rv2409c	18	18	17	19	22	22
Rv3732_Rv3732	18	19	18	20	21	20
Rv0683_rpsG	16	18	15	23	23	21
Rv0730_Rv0730	20	26	27	12	16	15
Rv2607_pdxH	31	32	28	10	7	8
Rv2332_mez	16	19	16	20	23	22
Rv3670_ephE	17	20	17	18	23	21
Rv2586c_secF	16	23	19	19	20	19
Rv3075c_Rv3075c	22	24	21	16	17	16
Rv2965c_kdtB	21	23	20	16	17	19
Rv0157_pntB	17	22	21	18	19	18
Rv0044c_Rv0044c	19	19	19	18	20	20
Rv2350c_plcB	25	25	23	13	15	14
Rv1183_mmpL10	10	15	16	25	21	28
Rv3782_glfT1	10	19	14	22	26	24
Rv0003_recF	12	18	17	19	27	22
Rv1270c_lprA	18	18	18	20	20	21
Rv3546_fadA5	21	19	16	20	20	19
Rv2008c_Rv2008c	17	22	18	16	21	21
Rv1261c_Rv1261c	17	19	18	20	21	20
Rv1796_mycP5	20	19	13	22	20	21
Rv2964_purU	18	20	20	19	20	18
Rv3086_adhD	24	28	25	11	14	13
Rv0696_Rv0696	11	20	15	18	25	26
Rv1900c_lipJ	14	22	19	15	24	21
Rv1779c_Rv1779c	14	25	21	15	20	20
Rv2959c_Rv2959c	17	18	21	15	22	21
Rv3864_espE	19	20	20	17	18	20
Rv3627c_Rv3627c	15	20	16	20	23	20
Rv1785c_cyp143	7	14	16	22	27	28
Rv3494c_mce4F	16	29	23	14	16	16
Rv1649_pheS	21	23	16	17	19	18
Rv0365c_Rv0365c	17	21	17	18	21	20
Rv2447c_folC	15	19	17	18	24	21
Rv1915_aceAa	15	21	17	15	24	22
Rv0149_Rv0149	24	23	20	15	17	15
Rv0651_rplJ	16	17	15	19	24	23
Rv2465c_rpiB	25	26	25	11	13	13
Rv2782c_pepR	23	22	13	18	19	18
Rv1596_nadC	21	21	20	16	17	18
Rv0694_lldD1	17	17	19	18	21	21
Rv3676_crp	15	19	19	18	22	20
Rv3153_nuoI	16	17	14	19	23	24
Rv3214_gpm2	21	22	20	15	17	18
Rv0153c_ptbB	16	19	15	19	22	22
Rv0158_Rv0158	18	19	19	18	19	20
Rv2754c_thyX	18	21	18	18	19	19
Rv0015c_pknA	16	20	19	18	21	19
Rv3200c_Rv3200c	18	20	16	18	21	20
Rv1936_Rv1936	20	20	18	19	18	17
Rv1393c_Rv1393c	10	18	18	18	24	24
Rv2259_mscR	23	23	22	13	15	16
Rv2711_ideR	25	26	26	11	12	12
Rv1641_infC	18	20	20	15	20	19
Rv2521_bcp	19	19	18	19	19	18
Rv2504c_scoA	18	21	17	19	19	18
Rv2042c_Rv2042c	17	22	20	16	20	17
Rv3693_Rv3693	17	18	19	15	23	20
Rv3814c_Rv3814c	17	21	20	16	19	19
Rv0932c_pstS2	16	20	20	18	18	20
Rv2733c_Rv2733c	20	18	9	23	19	23
Rv0077c_Rv0077c	15	20	19	18	20	20
Rv3218_Rv3218	16	18	15	18	23	21
Rv0846c_Rv0846c	18	21	23	16	18	15
Rv2989_Rv2989	18	18	16	18	21	20
Rv3588c_canB	22	21	22	16	15	15
Rv3211_rhlE	18	22	18	10	24	19
Rv3498c_mce4B	16	22	20	17	18	18
Rv1235_lpqY	14	18	16	20	22	21
Rv3050c_Rv3050c	13	19	17	18	22	22
Rv2847c_cysG	19	20	20	16	18	18
Rv0732_secY	17	21	18	15	19	20
Rv3254_Rv3254	14	19	16	20	21	20
Rv3534c_hsaF	28	25	19	14	10	14
Rv0934_pstS1	17	19	17	18	19	20
Rv2955c_Rv2955c	16	18	18	15	21	22
Rv0233_nrdB	26	27	22	12	12	11
Rv0933_pstB	16	19	19	15	22	19
Rv1516c_Rv1516c	14	23	19	16	19	19
Rv0641_rplA	17	21	20	16	20	16
Rv2242_Rv2242	18	22	17	16	20	17
Rv2958c_Rv2958c	7	18	18	17	27	22
Rv0758_phoR	15	22	17	17	18	20
Rv0571c_Rv0571c	17	19	17	15	22	19
Rv3441c_mrsA	16	20	14	14	25	20
Rv3141_fadB4	17	20	18	15	22	17
Rv2138_lppL	18	20	14	19	19	19
Rv0710_rpsQ	20	20	19	15	18	17
Rv3038c_Rv3038c	14	23	18	16	22	16
Rv1794_Rv1794	14	24	21	14	17	18
Rv3090_Rv3090	16	21	18	15	20	18
Rv1746_pknF	16	18	18	18	20	18
Rv2895c_viuB	19	20	19	15	17	18
Rv0535_pnp	17	18	21	17	18	17
Rv2793c_truB	12	16	12	21	24	22
Rv3002c_ilvN	18	18	17	18	18	18
Rv1483_fabG1	16	18	18	17	20	18
Rv0129c_fbpC	17	19	17	18	18	18
Rv3205c_Rv3205c	14	19	16	16	22	20
Rv3272_Rv3272	21	20	16	14	19	17
Rv2155c_murD	10	21	16	14	25	21
Rv2553c_Rv2553c	16	22	17	18	17	17
Rv3460c_rpsM	19	19	17	17	17	17
Rv2461c_clpP1	18	19	20	14	18	17
Rv0547c_Rv0547c	17	18	15	17	20	19
Rv2893_Rv2893	10	17	14	18	24	23
Rv3311_Rv3311	15	17	16	17	22	19
Rv1797_eccE5	17	21	20	15	16	17
Rv3895c_eccB2	13	19	19	17	20	18
Rv3548c_Rv3548c	19	20	17	15	18	17
Rv2675c_Rv2675c	18	16	13	18	22	19
Rv2952_Rv2952	15	20	17	15	21	18
Rv2031c_hspX	21	22	22	13	13	15
Rv1336_cysM	16	18	16	18	19	19
Rv0069c_sdaA	18	17	14	18	21	18
Rv1445c_devB	24	22	20	13	15	12
Rv0399c_lpqK	13	22	19	16	17	19
Rv3685c_cyp137	11	20	15	15	24	21
Rv2230c_Rv2230c	20	19	20	14	16	17
Rv3565_aspB	24	25	22	10	13	12
Rv0331_Rv0331	20	22	19	15	14	15
Rv0202c_mmpL11	15	19	19	14	20	18
Rv0018c_pstP	10	16	14	18	24	23
Rv3816c_Rv3816c	15	17	14	18	21	20
Rv0411c_glnH	15	18	19	16	18	19
Rv0332_Rv0332	19	18	16	16	17	19
Rv1432_Rv1432	13	18	14	20	21	19
Rv2417c_Rv2417c	11	9	7	26	24	28
Rv2419c_Rv2419c	17	16	15	19	19	18
Rv0820_phoT	14	18	15	19	20	18
Rv1324_Rv1324	22	20	21	14	13	14
Rv2439c_proB	10	19	16	16	22	21
Rv0456c_echA2	19	19	21	15	15	15
Rv1879_Rv1879	17	20	14	16	19	18
Rv1411c_lprG	13	15	12	22	22	20
Rv2460c_clpP2	20	16	18	13	18	19
Rv2151c_ftsQ	15	19	13	17	20	20
Rv1108c_xseA	13	22	18	15	20	16
Rv0241c_htdX	19	19	21	14	16	15
Rv1265_Rv1265	19	20	18	15	17	14
Rv3779_Rv3779	12	19	18	17	19	18
Rv3220c_Rv3220c	13	20	20	14	20	16
Rv1599_hisD	20	21	19	12	15	16
Rv2726c_dapF	18	19	18	13	18	17
Rv2587c_secD	16	20	19	15	17	16
Rv0464c_Rv0464c	14	17	16	17	21	18
Rv1232c_Rv1232c	14	18	15	15	21	20
Rv0825c_Rv0825c	15	18	17	16	19	18
Rv3626c_Rv3626c	11	15	15	20	21	21
Rv3547_ddn	16	18	17	15	19	18
Rv0415_thiO	17	15	16	18	19	18
Rv3400_Rv3400	25	26	23	10	10	9
Rv3767c_Rv3767c	13	20	16	14	23	17
Rv0088_Rv0088	16	16	17	17	18	18
Rv2901c_Rv2901c	21	18	15	16	16	16
Rv3781_rfbE	14	20	16	15	19	18
Rv3545c_cyp125	15	21	16	15	17	18
Rv3404c_Rv3404c	14	19	13	13	23	20
Rv1132_Rv1132	10	17	16	18	20	21
Rv3918c_parA	15	21	24	9	17	16
Rv0404_fadD30	13	18	15	15	23	18
Rv0406c_Rv0406c	14	16	16	19	19	18
Rv0702_rplD	17	18	17	16	17	17
Rv3164c_moxR3	9	17	12	18	23	23
Rv2948c_fadD22	12	18	17	12	22	21
Rv1568_bioA	20	22	20	13	13	14
Rv2212_Rv2212	14	21	17	16	18	16
Rv1559_ilvA	14	17	17	13	20	20
Rv3101c_ftsX	13	18	16	16	20	18
Rv0180c_Rv0180c	15	16	17	15	19	19
Rv3305c_amiA1	15	22	17	12	18	17
Rv1547_dnaE1	23	17	4	17	25	15
Rv2466c_Rv2466c	14	23	23	11	17	13
Rv1407_fmu	11	19	16	15	20	20
Rv0334_rmlA	16	17	15	16	18	18
Rv0176_Rv0176	15	17	16	17	17	18
Rv1003_Rv1003	6	15	12	22	22	23
Rv2303c_Rv2303c	7	21	14	17	21	20
Rv0295c_Rv0295c	10	18	14	16	23	19
Rv2003c_Rv2003c	16	13	8	21	21	21
Rv2945c_lppX	16	17	16	17	16	18
Rv2883c_pyrH	19	21	21	11	13	15
Rv1816_Rv1816	14	15	15	19	19	18
Rv3559c_Rv3559c	18	22	22	12	14	12
Rv1218c_Rv1218c	14	17	15	16	19	19
Rv0092_ctpA	10	23	14	15	20	18
Rv1856c_Rv1856c	16	17	17	15	18	17
Rv1106c_Rv1106c	12	17	17	14	18	21
Rv3084_lipR	8	21	17	14	20	19
Rv0982_mprB	12	19	17	14	20	17
Rv2987c_leuD	18	20	13	12	19	17
Rv1603_hisA	24	22	19	12	10	12
Rv2018_Rv2018	17	19	18	11	19	15
Rv1862_adhA	19	18	17	14	14	17
Rv1259_udgB	17	19	15	16	16	16
Rv3099c_Rv3099c	14	17	14	17	18	18
Rv1695_ppnK	16	18	18	14	16	16
Rv2949c_Rv2949c	12	15	13	17	21	20
Rv0818_Rv0818	13	19	18	14	17	17
Rv1992c_ctpG	7	15	11	16	24	25
Rv0232_Rv0232	17	17	12	19	16	17
Rv2850c_Rv2850c	7	19	14	15	23	20
Rv1507c_Rv1507c	14	14	13	19	19	18
Rv3372_otsB2	11	16	12	16	20	22
Rv3071_Rv3071	12	16	18	17	18	16
Rv2954c_Rv2954c	12	17	16	13	21	18
Rv0251c_hsp	14	21	18	11	17	16
Rv0988_Rv0988	13	19	15	19	15	16
Rv3043c_ctaD	15	19	16	14	18	15
Rv2913c_Rv2913c	14	17	11	15	21	19
Rv1680_Rv1680	15	17	17	13	19	16
Rv3552_Rv3552	14	15	9	19	20	20
Rv0845_Rv0845	12	17	14	16	20	18
Rv1182_papA3	15	17	14	13	20	18
Rv0757_phoP	14	20	18	13	18	14
Rv1719_Rv1719	15	18	14	14	22	14
Rv2216_Rv2216	15	17	15	16	18	16
Rv2386c_mbtI	20	19	14	16	15	13
Rv1092c_coaA	12	18	14	16	18	18
Rv1795_eccD5	16	17	15	15	17	16
Rv2932_ppsB	7	20	11	8	26	24
Rv3306c_amiB1	19	15	12	17	15	18
Rv3269_Rv3269	16	14	15	17	17	17
Rv2486_echA14	11	15	13	17	20	20
Rv3908_mutT4	13	14	14	14	23	18
Rv1864c_Rv1864c	12	16	12	18	19	19
Rv0361_Rv0361	10	14	14	18	20	19
Rv2503c_scoB	16	18	19	13	14	15
Rv1188_Rv1188	13	17	12	15	19	19
Rv2037c_Rv2037c	13	18	14	16	18	16
Rv0769_Rv0769	14	16	11	17	19	18
Rv0099_fadD10	33	18	10	12	11	11
Rv3528c_Rv3528c	13	15	14	14	20	19
Rv1571_Rv1571	15	18	16	18	12	16
Rv2569c_Rv2569c	15	14	16	15	16	19
Rv3455c_truA	11	16	13	19	18	18
Rv1425_Rv1425	16	20	16	12	16	15
Rv0575c_Rv0575c	8	18	13	14	21	21
Rv2788_sirR	17	18	14	15	16	15
Rv2289_cdh	14	16	16	16	16	17
Rv1825_Rv1825	14	15	14	14	19	19
Rv0035_fadD34	13	14	13	13	22	20
Rv1082_mca	15	16	16	13	19	16
Rv3035_Rv3035	15	15	13	16	18	17
Rv1882c_Rv1882c	14	15	14	15	18	18
Rv1345_mbtM	15	19	16	10	19	15
Rv2405_Rv2405	10	17	15	15	18	19
Rv0482_murB	14	17	16	14	17	16
Rv1563c_treY	10	14	13	15	22	20
Rv1636_TB15.3	17	21	18	13	13	12
Rv1131_prpC	8	20	17	12	17	19
Rv1455_Rv1455	14	16	15	14	18	16
Rv3303c_lpdA	17	17	18	13	15	13
Rv0230c_php	19	19	19	11	13	12
Rv0166_fadD5	18	17	12	12	19	15
Rv3495c_lprN	12	22	17	12	15	15
Rv0983_pepD	14	22	20	12	12	13
Rv3443c_rplM	15	15	15	16	16	16
Rv3623_lpqG	13	15	15	16	17	17
Rv2914c_pknI	7	19	14	14	20	19
Rv1899c_lppD	16	20	19	11	14	13
Rv3134c_Rv3134c	19	18	17	10	15	14
Rv2257c_Rv2257c	18	18	15	11	17	14
Rv3625c_mesJ	17	19	13	11	18	15
Rv3586_Rv3586	10	17	14	15	19	18
Rv2252_Rv2252	16	17	15	12	17	16
Rv0719_rplF	14	15	14	17	17	15
Rv1598c_Rv1598c	14	15	15	15	17	16
Rv3262_fbiB	15	18	14	12	19	14
Rv3133c_devR	17	19	17	12	12	15
Rv2581c_Rv2581c	18	15	11	16	15	17
Rv1754c_Rv1754c	10	13	7	23	18	21
Rv2672_Rv2672	10	13	13	18	18	20
Rv0903c_prrA	15	18	17	15	13	14
Rv1508c_Rv1508c	14	17	15	14	16	16
Rv2165c_Rv2165c	9	16	13	13	22	19
Rv1192_Rv1192	12	15	15	15	18	17
Rv3213c_Rv3213c	14	15	14	15	18	16
Rv1774_Rv1774	24	27	28	5	4	4
Rv2982c_gpdA2	14	15	14	17	16	16
Rv2701c_suhB	16	15	11	16	17	17
Rv3850_Rv3850	11	16	15	16	17	17
Rv2558_Rv2558	17	21	15	12	13	14
Rv2748c_ftsK	16	24	14	10	14	14
Rv1742_Rv1742	15	14	13	16	18	16
Rv0795_Rv0795;Rv1370c_Rv1370c;Rv1757c_Rv1757c;Rv1763_Rv1763;Rv2105_Rv2105;Rv2168c_Rv2168c;Rv2278_Rv2278;Rv2354_Rv2354;Rv2480c_Rv2480c;Rv2648_Rv2648;Rv2815c_Rv2815c;Rv3184_Rv3184;Rv3186_Rv3186;Rv3325_Rv3325;Rv3381c_Rv3381c;Rv3474_Rv3474	17	17	16	15	11	15
Rv3083_Rv3083	7	16	12	18	18	20
Rv2218_lipA	15	13	12	19	16	16
Rv2690c_Rv2690c	15	16	12	14	18	16
Rv2928_tesA	15	20	15	13	15	13
Rv1030_kdpB	9	23	13	13	18	15
Rv1339_Rv1339	17	18	17	10	15	14
Rv3645_Rv3645	15	20	15	10	17	14
Rv3755c_Rv3755c	18	16	18	10	15	14
Rv1196_PPE18	12	22	19	11	14	13
Rv2498c_citE	20	20	16	11	12	12
Rv3392c_cmaA1	12	16	16	13	17	16
Rv3698_Rv3698	12	18	10	14	18	18
Rv3544c_fadE28	16	17	13	15	13	16
Rv1928c_Rv1928c	13	12	12	18	18	17
Rv0802c_Rv0802c	10	16	11	15	19	19
Rv3644c_Rv3644c	12	17	14	12	20	15
Rv0187_Rv0187	15	15	14	14	17	14
Rv2505c_fadD35	14	18	11	13	19	14
Rv0054_ssb	11	13	12	18	16	19
Rv2140c_TB18.6	17	19	18	12	11	12
Rv2882c_frr	22	24	20	9	8	6
Rv2765_Rv2765	23	23	18	9	7	9
Rv3915_Rv3915	13	19	9	13	18	17
Rv0778_cyp126	14	14	12	14	18	17
Rv0733_adk	22	20	20	8	10	9
Rv1443c_Rv1443c	14	17	16	12	15	14
Rv2182c_Rv2182c	12	17	14	14	16	15
Rv1118c_Rv1118c	12	14	12	15	18	17
Rv3661_Rv3661	12	13	13	15	19	16
Rv1111c_Rv1111c	10	21	16	13	13	15
Rv2185c_TB16.3	18	20	19	12	11	8
Rv2725c_hflX	10	18	13	12	18	17
Rv1748_Rv1748	12	18	14	14	15	15
Rv3341_metA	6	15	15	10	22	20
Rv1489_Rv1489	12	15	16	14	16	15
Rv3674c_nth	13	17	15	14	15	14
Rv2368c_phoH1	13	15	12	16	14	18
Rv1995_Rv1995	10	15	12	15	19	16
Rv2593c_ruvA	12	12	6	20	18	19
Rv2061c_Rv2061c	13	14	12	15	18	15
Rv3529c_Rv3529c	6	8	3	20	26	24
Rv2319c_Rv2319c	8	14	13	16	18	18
Rv0718_rpsH	13	13	14	15	19	13
Rv1422_Rv1422	8	12	10	19	21	17
Rv1523_Rv1523	11	16	14	12	18	16
Rv0505c_serB1	13	15	15	13	16	15
Rv3537_kstD	11	16	14	12	19	15
Rv1207_folP2	13	17	10	11	18	18
Rv0346c_ansP2	10	12	10	18	18	19
Rv2981c_ddlA	11	18	15	11	16	16
Rv1485_hemZ	19	19	13	12	12	12
Rv0133_Rv0133	8	17	13	14	18	17
Rv1178_Rv1178	15	16	15	13	14	14
Rv0502_Rv0502	12	16	12	13	18	16
Rv1687c_Rv1687c	8	16	12	14	20	16
Rv2692_ceoC	18	18	15	11	13	11
Rv2091c_Rv2091c	14	15	13	14	15	15
Rv0079_Rv0079	14	16	15	11	16	14
Rv3663c_dppD	8	17	14	14	18	15
Rv3198c_uvrD2	13	13	10	15	19	16
Rv3574_kstR	8	16	13	12	19	18
Rv2219_Rv2219	13	16	16	14	13	14
Rv0558_menH	8	17	14	15	17	15
Rv2525c_Rv2525c	7	6	3	26	21	23
Rv0542c_menE	9	11	7	19	21	19
Rv3856c_Rv3856c	22	16	11	8	15	14
Rv0220_lipC	9	16	13	14	17	17
Rv3563_fadE32	15	16	16	12	14	13
Rv1920_Rv1920	10	16	12	12	18	18
Rv1320c_Rv1320c	11	15	12	15	17	15
Rv0091_mtn	10	15	12	16	17	15
Rv2625c_Rv2625c	13	19	13	13	13	14
Rv1319c_Rv1319c	6	17	11	13	20	18
Rv0208c_Rv0208c	7	15	9	10	24	20
Rv1556_Rv1556	11	15	13	13	17	16
Rv2522c_Rv2522c	21	19	18	7	10	10
Rv0042c_Rv0042c	14	16	16	11	14	14
Rv1927_Rv1927	13	15	14	13	16	14
Rv2361c_Rv2361c	12	13	8	15	19	17
Rv1446c_opcA	13	17	12	14	15	13
Rv2559c_Rv2559c	4	19	13	10	22	16
Rv0117_oxyS	7	18	14	13	16	16
Rv1842c_Rv1842c	12	17	14	14	13	14
Rv3584_lpqE	13	15	13	13	15	15
Rv1100_Rv1100	11	14	11	16	15	17
Rv3796_Rv3796	13	17	15	13	13	13
Rv3865_espF	14	14	10	15	16	15
Rv0899_ompA	12	14	13	13	16	16
Rv0317c_glpQ2	9	16	13	14	17	15
Rv1026_Rv1026	10	12	10	17	17	18
Rv0177_Rv0177	9	14	13	15	18	15
Rv2073c_Rv2073c	9	15	11	16	17	16
Rv0052_Rv0052	13	13	14	15	14	14
Rv0315_Rv0315	11	10	11	15	18	18
Rv0472c_Rv0472c	11	16	13	13	16	14
Rv2613c_Rv2613c	18	19	16	6	12	12
Rv2211c_gcvT	15	15	15	11	13	14
Rv1253_deaD	11	17	11	10	19	15
Rv2826c_Rv2826c	10	15	11	12	18	17
Rv3523_ltp3	14	13	10	12	18	16
Rv1011_ispE	13	16	14	11	15	14
Rv3265c_wbbL1	10	17	16	11	15	14
Rv3040c_Rv3040c	13	16	13	10	16	15
Rv3609c_folE	15	16	14	14	12	12
Rv0806c_cpsY	5	13	10	15	20	20
Rv1244_lpqZ	13	14	12	15	14	15
Rv3034c_Rv3034c	9	15	11	15	18	15
Rv0178_Rv0178	10	13	15	15	15	15
Rv1385_pyrF	15	15	15	11	14	13
Rv3815c_Rv3815c	12	16	13	13	16	13
Rv1513_Rv1513	14	15	15	11	14	13
Rv2696c_Rv2696c	16	15	14	11	13	13
Rv0009_ppiA	17	17	15	11	11	11
Rv2002_fabG3	13	15	15	12	14	13
Rv2854_Rv2854	6	13	14	13	20	16
Rv3602c_panC	10	20	13	12	14	13
Rv3487c_lipF	7	15	12	12	18	18
Rv0135c_Rv0135c	11	16	11	13	16	15
Rv3649_Rv3649		9	4	18	26	25
Rv2962c_Rv2962c	11	15	15	11	15	14
Rv3671c_Rv3671c	10	10	10	16	17	18
Rv3482c_Rv3482c	11	15	14	13	14	14
Rv3336c_trpS	14	14	13	13	13	14
Rv1458c_Rv1458c	11	16	14	12	14	14
Rv1050_Rv1050	8	15	14	11	16	17
Rv3279c_birA	10	13	12	15	16	15
Rv2484c_Rv2484c	14	21	15	8	12	11
Rv1692_Rv1692	20	16	15	9	12	9
Rv2113_Rv2113	12	15	14	13	14	13
Rv0175_Rv0175	10	14	14	14	15	14
Rv0958_Rv0958	4	15	12	13	21	16
Rv2887_Rv2887	9	13	12	15	16	15
Rv2406c_Rv2406c	14	17	14	11	12	12
Rv2838c_rbfA	13	17	13	9	13	15
Rv3587c_Rv3587c	10	11	10	19	14	16
Rv2428_ahpC	15	16	16	9	13	11
Rv2869c_rip	11	14	12	15	15	13
Rv1713_engA	14	16	13	9	15	13
Rv0265c_Rv0265c	15	14	13	12	13	13
Rv3465_rmlC	13	16	13	13	14	11
Rv2131c_cysQ	10	15	14	12	16	13
Rv3081_Rv3081	8	11	11	15	17	18
Rv2689c_Rv2689c	10	11	10	14	17	18
Rv3792_aftA	12	13	11	13	16	15
Rv1364c_Rv1364c	9	16	10	10	19	16
Rv2096c_pafB	15	15	13	11	14	12
Rv2001_Rv2001	11	14	9	14	16	15
Rv3342_Rv3342	8	17	16	8	17	13
Rv2453c_mobA	15	17	15	10	11	11
Rv2714_Rv2714	12	12	11	15	15	14
Rv1010_ksgA	9	12	10	12	20	16
Rv3616c_espA	13	14	13	13	12	14
Rv0989c_grcC2	4	10	9	17	20	19
Rv1660_pks10	13	11	11	16	13	15
Rv2611c_Rv2611c	9	13	11	14	17	15
Rv0405_pks6	6	15	7	11	22	18
Rv2413c_Rv2413c	10	16	11	11	17	14
Rv2977c_thiL	19	19	13	8	11	9
Rv0999_Rv0999	11	11	11	16	15	15
Rv3564_fadE33	13	14	11	11	15	15
Rv0966c_Rv0966c	9	15	15	9	16	15
Rv0526_Rv0526	11	13	11	14	15	15
Rv1812c_Rv1812c	9	15	12	11	16	16
Rv1922_Rv1922	7	12	11	14	17	18
Rv1272c_Rv1272c	5	14	9	14	19	18
Rv2678c_hemE	17	14	13	10	13	12
Rv0432_sodC	11	14	13	13	14	13
Rv2574_Rv2574	11	14	11	12	15	15
Rv3712_Rv3712	6	18	15	11	15	13
Rv3226c_Rv3226c	11	12	10	14	15	16
Rv2403c_lppR	10	14	12	14	15	13
Rv1129c_Rv1129c	5	20	14	7	18	14
Rv2307c_Rv2307c	6	11	11	16	18	16
Rv2088_pknJ	8	14	11	12	18	15
Rv3377c_Rv3377c	5	12	12	13	19	17
Rv1186c_Rv1186c	8	17	11	8	20	14
Rv0509_hemA	11	16	10	11	17	13
Rv2936_drrA	9	13	13	11	19	13
Rv2429_ahpD	13	15	14	10	13	13
Rv2203_Rv2203	11	13	12	13	14	14
Rv0055_rpsR1	12	12	10	13	14	16
Rv3819_Rv3819	10	16	15	8	16	12
Rv2028c_Rv2028c	12	15	11	12	15	12
Rv0349_Rv0349	14	16	16	9	11	11
Rv3230c_Rv3230c	10	16	14	11	14	12
Rv1383_carA	13	15	14	11	12	12
Rv0886_fprB	5	12	8	10	22	20
Rv0635_hadA	13	13	12	12	13	14
Rv3237c_Rv3237c	13	15	15	10	12	12
Rv0646c_lipG	9	15	12	13	15	13
Rv0975c_fadE13	13	13	9	15	13	14
Rv3700c_Rv3700c	12	11	9	14	16	15
Rv0553_menC	9	10	8	15	17	18
Rv0633c_Rv0633c	12	14	14	13	13	11
Rv0705_rpsS	13	16	12	11	13	11
Rv2300c_Rv2300c	11	16	12	12	14	11
Rv1608c_bcpB	13	16	15	10	11	11
Rv3496c_mce4D	10	15	15	12	13	11
Rv2743c_Rv2743c	11	14	13	12	14	12
Rv1647_Rv1647	7	12	10	11	20	16
Rv1212c_glgA	12	15	11	13	12	13
Rv2609c_Rv2609c	8	15	10	13	17	13
Rv0652_rplL	16	17	17	9	8	9
Rv0713_Rv0713	10	14	13	11	15	13
Rv2582_ppiB	10	16	14	11	12	13
Rv1329c_dinG	5	17	11	12	16	15
Rv3225c_Rv3225c	6	15	7	11	21	16
Rv1170_mshB	11	13	13	13	13	13
Rv2786c_ribF	9	15	10	15	13	14
Rv3581c_ispF	12	11	12	13	13	14
Rv0871_cspB	13	16	13	7	14	12
Rv0637_hadC	10	11	11	14	15	14
Rv0567_Rv0567	9	19	11	9	16	11
Rv2366c_Rv2366c	11	16	10	10	15	13
Rv2764c_thyA	13	12	9	13	14	14
Rv0817c_Rv0817c	11	13	12	13	14	12
Rv3633_Rv3633	14	12	13	11	13	12
Rv0563_htpX	11	14	12	13	15	10
Rv1404_Rv1404	11	12	11	14	13	14
Rv2392_cysH	11	13	11	12	15	13
Rv0182c_sigG	8	16	11	11	16	13
Rv1338_murI	10	15	12	9	16	13
Rv3608c_folP1	8	13	10	12	16	16
Rv0586_mce2R	7	9	12	17	14	16
Rv3921c_Rv3921c	12	15	12	10	14	12
Rv1938_ephB	11	12	9	13	15	15
Rv3628_ppa	17	17	17	6	9	9
Rv2710_sigB	9	15	15	9	15	11
Rv3887c_eccD2	8	15	14	10	13	14
Rv1708_Rv1708	8	15	14	12	13	12
Rv3713_cobQ2	8	17	17	9	12	11
Rv0712_Rv0712	11	14	12	12	13	12
Rv3041c_Rv3041c	9	14	12	12	13	14
Rv3866_espG1	10	12	11	11	16	14
Rv1366_Rv1366	13	12	11	13	14	11
Rv0941c_Rv0941c	10	13	12	11	14	14
Rv0729_xylB	4	13	11	14	17	15
Rv1531_Rv1531	15	20	18	7	6	8
Rv2204c_Rv2204c	13	13	14	11	11	11
Rv0291_mycP3	10	12	11	14	14	12
Rv1078_pra	12	13	14	10	13	11
Rv0290_eccD3	12	15	14	11	11	10
Rv2857c_Rv2857c	12	12	12	12	13	12
Rv0888_Rv0888	10	10	11	14	14	14
Rv0063_Rv0063	14	15	14	13	7	10
Rv2720_lexA	19	19	16	7	6	6
Rv0597c_Rv0597c	13	16	9	9	13	13
Rv1014c_pth	12	12	9	13	15	12
Rv2095c_pafC	11	15	12	12	13	10
Rv1096_Rv1096	12	12	13	12	12	12
Rv3499c_mce4A	11	18	15	8	11	10
Rv1586c_Rv1586c	10	22	12	3	14	12
Rv0200_Rv0200	8	13	14	10	13	15
Rv0639_nusG	17	17	16	8	8	6
Rv0981_mprA	11	15	12	8	14	12
Rv3763_lpqH	8	10	9	15	16	14
Rv3241c_Rv3241c	9	11	11	12	15	14
Rv3806c_ubiA	10	13	12	12	13	12
Rv0495c_Rv0495c	10	15	7	13	12	15
Rv3883c_mycP1	12	15	15	9	12	9
Rv2458_mmuM	8	11	9	13	15	16
Rv1416_ribH	11	12	10	11	15	13
Rv3058c_Rv3058c	9	15	16	9	12	11
Rv2681_Rv2681	6	11	9	13	16	17
Rv0311_Rv0311	12	14	14	9	13	10
Rv2870c_dxr	8	12	10	12	15	15
Rv3210c_Rv3210c	9	14	10	13	14	12
Rv2166c_Rv2166c	12	12	11	12	13	12
Rv0103c_ctpB	24	12	7	12	8	9
Rv0844c_narL	14	15	13	10	9	11
Rv3766_Rv3766	8	11	12	14	13	13
Rv0695_Rv0695	12	11	8	13	14	13
Rv1981c_nrdF1	13	13	13	12	10	10
Rv1828_Rv1828	9	11	14	9	16	12
Rv0678_Rv0678	15	18	16	7	8	7
Rv1697_Rv1697	14	14	9	9	14	11
Rv2379c_mbtF	11	5	1	7	27	20
Rv2090_Rv2090	9	16	12	9	14	11
Rv0928_pstS3	12	13	11	11	12	12
Rv3717_Rv3717	10	10	7	14	15	15
Rv0498_Rv0498	10	11	10	14	12	14
Rv1605_hisF	8	17	13	6	15	12
Rv2173_idsA2	5	14	8	10	18	16
Rv3860_Rv3860	9	14	13	10	14	11
Rv1059_Rv1059	13	15	14	9	9	10
Rv0770_Rv0770	17	14	11	9	11	8
Rv2026c_Rv2026c	10	14	13	11	11	11
Rv2824c_Rv2824c	7	13	10	12	15	13
Rv3802c_Rv3802c	9	11	10	14	13	13
Rv1290c_Rv1290c	8	15	11	11	14	11
Rv0510_hemC	17	17	13	8	8	7
Rv0337c_aspC	12	17	11	7	14	9
Rv2421c_nadD	10	12	8	13	13	14
Rv0885_Rv0885	11	13	9	11	12	14
Rv3390_lpqD	12	15	14	9	10	10
Rv0968_Rv0968	9	15	13	9	13	11
Rv2976c_ung	12	13	11	8	13	13
Rv3419c_gcp	10	8	7	16	14	15
Rv3540c_ltp2	10	14	10	14	11	11
Rv1576c_Rv1576c	13	13	10	10	12	12
Rv3843c_Rv3843c	12	15	13	8	12	10
Rv3731_ligC	7	13	8	11	16	14
Rv1835c_Rv1835c	9	12	10	10	15	13
Rv1894c_Rv1894c	11	16	12	9	12	9
Rv2237_Rv2237	10	12	10	13	12	12
Rv1110_lytB2	14	16	13	8	9	9
Rv0422c_thiD	11	12	10	11	13	12
Rv0443_Rv0443	17	17	11	7	8	9
Rv1524_Rv1524	7	12	12	10	17	11
Rv0697_Rv0697	11	9	7	12	16	14
Rv3223c_sigH	17	17	14	7	6	8
Rv3359_Rv3359	8	12	9	14	13	13
Rv3701c_Rv3701c	8	14	11	7	15	14
Rv0118c_oxcA	4	12	7	11	19	16
Rv2833c_ugpB	5	9	7	15	17	16
Rv1932_tpx	17	17	15	9	5	6
Rv0056_rplI	16	18	15	5	7	8
Rv1643_rplT	11	12	11	11	12	12
Rv1397c_vapC10	10	11	8	11	14	14
Rv1412_ribC	14	14	14	7	11	8
Rv3550_echA20	13	11	10	11	12	11
Rv1498c_Rv1498c	11	12	12	10	12	11
Rv1656_argF	13	15	17	8	8	7
Rv0379_secE2	10	14	12	11	10	11
Rv3535c_hsaG	17	17	16	5	7	6
Rv1275_lprC	10	11	11	11	14	11
Rv0855_far	13	15	12	5	11	12
Rv2673_aftC	10	13	11	11	11	12
Rv2737c_recA	11	14	8	9	15	11
Rv0294_tam	7	8	6	11	20	16
Rv0414c_thiE	14	14	14	7	10	9
Rv0417_thiG	12	13	12	11	11	9
Rv0385_Rv0385	5	11	10	9	17	16
Rv1314c_Rv1314c	10	12	12	10	11	12
Rv3149_nuoE	13	12	12	10	11	9
Rv0490_senX3	11	14	11	8	16	7
Rv2475c_Rv2475c	13	14	12	10	8	10
Rv2016_Rv2016	8	14	10	8	15	12
Rv0090_Rv0090	10	10	9	11	16	11
Rv0671_lpqP	9	9	5	16	14	14
Rv0573c_pncB2	11	9	6	14	14	13
Rv3604c_Rv3604c	14	16	16	6	8	7
Rv3538_Rv3538	10	11	9	11	14	12
Rv0764c_cyp51	1	11	4	10	22	19
Rv3415c_Rv3415c	10	12	11	10	13	11
Rv0523c_Rv0523c	10	12	12	8	13	12
Rv0275c_Rv0275c	9	14	9	10	13	12
Rv2206_Rv2206	8	13	12	8	12	14
Rv2148c_Rv2148c	11	12	9	12	12	11
Rv0051_Rv0051	8	13	11	7	14	14
Rv1886c_fbpB	15	16	14	7	8	7
Rv0078_Rv0078	8	11	8	13	10	16
Rv3266c_rmlD	6	12	12	10	14	12
Rv3669_Rv3669	10	11	11	12	11	11
Rv3614c_espD	11	12	13	8	11	11
Rv0087_hycE	3	15	11	12	13	12
Rv2101_helZ	12	11	7	8	15	13
Rv2045c_lipT	10	13	6	11	13	13
Rv1750c_fadD1	5	17	9	6	16	13
Rv2909c_rpsP	10	12	11	9	12	12
Rv3137_Rv3137	10	11	10	10	13	11
Rv1676_Rv1676	11	11	11	8	13	11
Rv1060_Rv1060	9	11	9	12	12	12
Rv2349c_plcC	12	21	14	6	7	5
Rv0640_rplK	12	12	11	10	10	10
Rv1871c_Rv1871c	11	12	11	9	11	11
Rv3438_Rv3438	9	12	8	11	13	12
Rv0029_Rv0029	7	13	11	9	10	15
Rv1249c_Rv1249c	7	14	12	8	12	12
Rv2906c_trmD	10	12	12	9	11	11
Rv0276_Rv0276	8	12	9	11	14	11
Rv2171_lppM	7	10	11	13	12	12
Rv3247c_tmk	9	10	11	10	13	12
Rv0956_purN	14	12	12	8	11	8
Rv1914c_Rv1914c	9	10	10	10	14	11
Rv0007_Rv0007	8	12	9	11	12	12
Rv0229c_Rv0229c	13	14	13	6	10	8
Rv1333_Rv1333	11	13	11	10	9	10
Rv2827c_Rv2827c	8	11	7	11	15	12
Rv3784_Rv3784	7	11	11	11	12	12
Rv1844c_gnd1	8	13	9	8	14	12
Rv3024c_trmU	8	16	11	8	10	11
Rv1190_Rv1190	9	11	9	10	13	12
Rv2861c_mapB	15	12	9	9	9	10
Rv0554_bpoC	8	12	9	10	13	12
Rv0438c_moeA2	9	13	10	10	12	10
Rv1473_Rv1473	8	17	12	7	12	8
Rv3104c_Rv3104c	9	15	12	7	11	10
Rv1005c_pabB	8	12	10	9	12	13
Rv0638_secE1	9	13	13	8	11	10
Rv0985c_mscL	9	11	10	11	11	11
Rv0723_rplO	13	13	11	8	9	9
Rv3557c_Rv3557c	7	11	7	12	13	13
Rv1424c_Rv1424c	6	9	6	14	14	14
Rv0938_ligD	6	13	8	12	13	11
Rv2904c_rplS	9	10	10	10	13	11
Rv0706_rplV	11	11	10	10	10	11
Rv0184_Rv0184	9	11	11	9	13	10
Rv0681_Rv0681	8	11	11	8	14	11
Rv1875_Rv1875	7	14	14	6	12	10
Rv1019_Rv1019	9	11	8	10	12	13
Rv2339_mmpL9	8	15	10	10	12	8
Rv0959_Rv0959	5	17	9	4	16	12
Rv2571c_Rv2571c	10	12	10	10	11	10
Rv3286c_sigF	5	10	6	9	18	15
Rv1330c_pncB1	8	14	12	7	12	10
Rv0604_lpqO	8	11	11	9	14	10
Rv2781c_Rv2781c	16	12	12	5	10	8
Rv2089c_pepE	16	14	8	7	10	8
Rv1700_Rv1700	12	11	10	10	9	10
Rv2387_Rv2387	5	13	11	9	12	12
Rv3492c_Rv3492c	9	11	11	9	11	11
Rv2554c_Rv2554c	10	15	13	7	10	7
Rv2862c_Rv2862c	5	9	6	10	16	16
Rv3914_trxC	13	15	15	6	6	7
Rv2198c_mmpS3	8	9	7	13	12	13
Rv1896c_Rv1896c	8	14	9	9	11	11
Rv1420_uvrC	3	11	10	7	18	13
Rv3442c_rpsI	10	10	11	9	11	11
Rv2235_Rv2235	8	11	7	12	13	11
Rv3039c_echA17	15	16	15	6	5	5
Rv0078A_Rv0078A	9	9	10	10	12	12
Rv1980c_mpt64	9	12	11	10	10	10
Rv2029c_pfkB	15	15	12	7	7	6
Rv0226c_Rv0226c	5	10	5	14	15	13
Rv2019_Rv2019	10	12	11	10	10	9
Rv1698_mctB	9	10	8	12	11	12
Rv2821c_Rv2821c	5	14	12	10	11	10
Rv0167_yrbE1A	9	14	12	9	8	10
Rv2718c_nrdR	7	9	9	11	13	13
Rv2739c_Rv2739c	9	13	8	7	12	13
Rv2727c_miaA	14	12	8	9	9	10
Rv1459c_Rv1459c	6	11	8	11	13	12
Rv0714_rplN	10	10	10	10	11	10
Rv2956_Rv2956	7	11	6	11	14	12
Rv0984_moaB2	13	12	15	6	9	6
Rv1021_Rv1021	9	15	11	7	11	8
Rv0504c_Rv0504c	10	10	9	9	12	11
Rv0045c_Rv0045c	8	15	6	8	12	12
Rv0351_grpE	16	16	15	4	5	5
Rv2859c_Rv2859c	14	14	11	7	6	9
Rv0823c_Rv0823c	11	11	7	10	11	11
Rv1126c_Rv1126c	9	13	11	9	11	8
Rv0252_nirB		13	9	8	16	15
Rv2150c_ftsZ	13	13	9	5	11	10
Rv0998_Rv0998	3	7	2	13	20	16
Rv0102_Rv0102	5	12	7	10	14	12
Rv1601_hisB	10	11	11	10	8	10
Rv2670c_Rv2670c	6	13	9	8	12	12
Rv3156_nuoL	7	12	6	11	12	12
Rv0700_rpsJ	10	11	12	10	8	9
Rv0179c_lprO	8	6	2	17	11	16
Rv2511_orn	12	11	11	8	9	9
Rv1822_pgsA2	11	10	12	8	10	9
Rv2680_Rv2680	15	12	11	8	7	7
Rv1534_Rv1534	7	12	10	8	15	8
Rv0073_Rv0073	8	10	12	10	11	9
Rv3691_Rv3691	11	10	10	10	11	8
Rv2388c_hemN	5	9	10	11	14	11
Rv2418c_Rv2418c	11	11	5	11	11	11
Rv2337c_Rv2337c	9	10	9	10	12	10
Rv2536_Rv2536	10	11	10	9	10	10
Rv0017c_rodA	5	10	9	10	13	12
Rv3718c_Rv3718c	9	12	11	9	9	9
Rv0857_Rv0857	11	12	10	8	9	9
Rv3033_Rv3033	5	7	10	13	12	12
Rv0143c_Rv0143c	10	10	9	9	10	11
Rv2174_mptA	7	12	9	8	12	11
Rv1913_Rv1913	15	13	10	6	8	7
Rv1283c_oppB	7	12	10	11	9	10
Rv3146_nuoB	10	10	10	9	10	10
Rv1868_Rv1868	5	6	8	10	16	14
Rv0112_gca	5	11	9	7	16	11
Rv1472_echA12	5	10	6	13	13	12
Rv0356c_Rv0356c	7	9	5	12	13	13
Rv0116c_ldtA	3	5	4	16	15	15
Rv0788_purQ	11	13	10	7	9	8
Rv2445c_ndkA	11	11	12	8	8	8
Rv1141c_echA11	5	12	8	9	13	11
Rv0634c_Rv0634c	13	13	13	6	7	6
Rv2197c_Rv2197c	7	11	8	10	11	11
Rv2947c_pks15	8	11	9	8	11	11
Rv2297_Rv2297	7	13	11	7	11	9
Rv2778c_Rv2778c	9	9	9	10	11	10
Rv3631_Rv3631	6	12	8	7	14	11
Rv3662c_Rv3662c	1	4	3	14	19	17
Rv0289_espG3	7	9	9	8	13	12
Rv2993c_Rv2993c	12	11	11	7	9	8
Rv2842c_Rv2842c	14	15	15	5	5	4
Rv1823_Rv1823	9	9	9	10	11	10
Rv3025c_iscS	13	12	6	6	11	10
Rv3160c_Rv3160c	7	6	5	13	15	12
Rv3773c_Rv3773c	9	11	7	10	11	10
Rv3702c_Rv3702c	8	10	9	10	10	10
Rv1273c_Rv1273c	4	10	5	13	13	12
Rv2518c_ldtB	3	10	9	10	12	13
Rv1553_frdB	12	11	7	5	12	10
Rv3228_Rv3228	4	11	7	9	14	12
Rv1730c_Rv1730c	4	6	6	10	17	14
Rv0766c_cyp123	5	10	6	10	14	12
Rv1701_Rv1701	7	11	7	9	12	11
Rv2244_acpM	9	11	10	9	9	9
Rv0319_pcp	9	10	9	9	11	9
Rv2065_cobH	12	11	6	8	11	9
Rv2474c_Rv2474c	5	11	6	10	13	12
Rv1400c_lipI	11	13	11	5	10	7
Rv0217c_lipW	4	9	9	10	13	12
Rv1666c_cyp139	4	12	6	11	13	11
Rv3309c_upp	15	12	12	6	7	5
Rv0053_rpsF	15	12	14	6	5	5
Rv2915c_Rv2915c	16	16	12	3	5	5
Rv1985c_Rv1985c	5	9	7	8	15	13
Rv0132c_fgd2	9	15	12	7	7	7
Rv2849c_cobO	5	10	6	9	15	12
Rv1540_Rv1540	6	8	6	8	15	13
Rv0353_hspR	7	12	10	8	10	9
Rv1711_Rv1711	8	9	7	8	11	13
Rv2473_Rv2473	8	11	10	8	10	9
Rv2217_lipB	9	12	9	7	10	9
Rv3362c_Rv3362c	6	14	9	7	10	10
Rv2264c_Rv2264c	6	11	6	8	14	11
Rv1551_plsB1	4	6	2	12	18	14
Rv1276c_Rv1276c	8	12	9	6	10	11
Rv3764c_tcrY	3	14	4	8	15	12
Rv0339c_Rv0339c	3	9	8	8	16	12
Rv0047c_Rv0047c	7	13	12	7	9	8
Rv2740_ephG	9	9	9	9	10	10
Rv3553_Rv3553	6	10	7	9	12	12
Rv1993c_Rv1993c	7	8	8	9	13	11
Rv0376c_Rv0376c	4	11	7	11	14	9
Rv1725c_Rv1725c	6	10	8	11	11	10
Rv3278c_Rv3278c	7	10	8	10	10	10
Rv0348_Rv0348	12	14	11	5	7	6
Rv2010_vapC15	10	7	6	10	11	11
Rv1015c_rplY	9	9	10	9	9	9
Rv1707_Rv1707	10	10	8	9	10	8
Rv0708_rplP	9	8	6	9	12	11
Rv3758c_proV	8	9	8	9	12	9
Rv0598c_vapC27	9	10	9	8	10	9
Rv0822c_Rv0822c	2	9	4	16	11	13
Rv3143_Rv3143	12	12	10	7	7	7
Rv2074_Rv2074	10	13	11	6	8	7
Rv2022c_Rv2022c	6	11	10	8	10	10
Rv1304_atpB	8	11	10	7	9	9
Rv3158_nuoN	7	9	7	10	11	10
Rv2785c_rpsO	7	7	7	11	11	11
Rv3066_Rv3066	8	10	9	9	8	10
Rv0483_lprQ	7	7	7	11	12	10
Rv2747_argA	8	11	9	6	10	10
Rv2103c_vapC37	10	9	10	8	8	9
Rv2957_Rv2957	5	11	9	8	11	10
Rv3493c_Rv3493c	6	9	6	10	12	11
Rv0709_rpmC	11	12	13	5	6	7
Rv2385_mbtJ	5	7	6	9	14	13
Rv1691_Rv1691	11	10	10	4	11	8
Rv3502c_Rv3502c	7	10	7	8	12	10
Rv3752c_Rv3752c	9	9	8	10	9	9
Rv2282c_Rv2282c	5	8	8	9	12	12
Rv1048c_Rv1048c	6	10	8	6	13	11
Rv1363c_Rv1363c	6	9	7	10	11	10
Rv2577_Rv2577		4	2	10	20	17
Rv1477_ripA	7	8	7	11	10	10
Rv2612c_pgsA1	9	9	10	7	9	9
Rv0636_hadB	9	9	8	10	8	9
Rv0585c_Rv0585c	4	11	10	7	11	10
Rv2610c_pimA	5	9	9	10	10	10
Rv1234_Rv1234	8	9	9	9	9	9
Rv1929c_Rv1929c	6	11	7	9	10	10
Rv1737c_narK2	8	11	8	8	9	9
Rv3542c_Rv3542c	17	13	9	5	5	4
Rv2426c_Rv2426c	9	11	7	6	10	10
Rv2176_pknL	5	10	9	7	11	11
Rv0497_Rv0497	10	10	9	7	8	9
Rv0549c_vapC3	10	11	10	7	8	7
Rv2127_ansP1	5	9	8	10	10	11
Rv2694c_Rv2694c	10	10	8	8	10	7
Rv0945_Rv0945	4	9	4	10	12	14
Rv0765c_Rv0765c	4	7	3	11	15	13
Rv0877_Rv0877	10	9	8	9	8	9
Rv2650c_Rv2650c	14	8	7	10	7	7
Rv3384c_vapC46	8	7	7	11	11	9
Rv0628c_Rv0628c	7	10	8	9	11	8
Rv0487_Rv0487	7	9	6	10	10	10
Rv1439c_Rv1439c	6	9	7	9	11	10
Rv0528_Rv0528	9	9	9	9	8	8
Rv0465c_Rv0465c	3	14	11	5	11	8
Rv1154c_Rv1154c	4	12	10	7	10	9
Rv1890c_Rv1890c	6	9	6	10	9	12
Rv2005c_Rv2005c	9	11	8	7	9	8
Rv0537c_Rv0537c	8	10	8	6	11	9
Rv3723_Rv3723	7	11	7	8	10	9
Rv0093c_Rv0093c	6	9	9	7	11	10
Rv2291_sseB	6	10	10	5	12	9
Rv1505c_Rv1505c	10	8	9	7	9	9
Rv3157_nuoM	7	8	8	9	10	10
Rv2878c_mpt53	10	12	12	6	6	6
Rv1509_Rv1509	5	12	2	7	12	14
Rv3916c_Rv3916c	13	13	8	5	6	7
Rv2080_lppJ	5	8	8	10	10	11
Rv0866_moaE2	12	12	10	7	6	5
Rv0386_Rv0386	8	12	6	5	12	9
Rv0478_deoC	12	11	10	7	7	5
Rv1653_argJ	15	15	13	2	4	3
Rv1387_PPE20	6	10	8	8	10	10
Rv3531c_Rv3531c	12	12	12	6	3	6
Rv3238c_Rv3238c	7	9	10	8	9	8
Rv2181_Rv2181	6	10	8	9	10	8
Rv1834_lipZ	5	11	6	4	15	10
Rv0687_Rv0687	5	9	8	8	10	11
Rv1852_ureG	8	11	9	7	8	8
Rv0141c_Rv0141c	11	12	10	7	6	5
Rv2575_Rv2575	12	12	10	7	5	5
Rv0525_Rv0525	8	10	9	4	11	9
Rv1418_lprH	5	8	9	10	10	9
Rv1163_narJ	5	8	8	9	10	11
Rv1204c_Rv1204c	2	9	9	7	12	12
Rv0121c_Rv0121c	9	9	5	8	10	10
Rv2622_Rv2622	7	9	9	8	9	9
Rv3522_ltp4	10	8	9	5	11	8
Rv3298c_lpqC	4	7	5	11	12	12
Rv2358_smtB	8	8	9	7	10	9
Rv2702_ppgK	8	10	7	7	9	9
Rv3315c_cdd	10	12	11	6	6	5
Rv2494_vapC38	8	7	7	9	10	9
Rv1956_higA	3	10	10	8	11	8
Rv2499c_Rv2499c	9	10	9	6	8	8
Rv0097_Rv0097	19	10	4	5	6	6
Rv2844_Rv2844	5	12	7	9	10	7
Rv3203_lipV	6	10	9	6	9	10
Rv0539_Rv0539	5	8	6	8	12	11
Rv3405c_Rv3405c	6	9	7	8	10	10
Rv1678_Rv1678	8	9	8	7	9	9
Rv2508c_Rv2508c	4	11	9	7	9	10
Rv3549c_Rv3549c	6	5	2	12	11	14
Rv0703_rplW	8	8	8	8	9	9
Rv1841c_Rv1841c	6	9	8	8	10	9
Rv1125_Rv1125	4	8	7	8	12	11
Rv3530c_Rv3530c	5	6	3	10	12	14
Rv2732c_Rv2732c	6	7	8	10	9	10
Rv1022_lpqU	4	6	7	11	12	10
Rv0008c_Rv0008c	7	8	6	9	10	9
Rv3837c_Rv3837c	9	9	9	6	9	7
Rv3759c_proX	4	9	6	9	11	10
Rv1957_Rv1957	8	12	10	5	7	7
Rv3271c_Rv3271c	7	10	9	7	8	8
Rv0307c_Rv0307c	5	8	7	9	11	9
Rv0634B_rpmG2	8	9	8	8	8	8
Rv3576_lppH	8	8	9	7	9	8
Rv0499_Rv0499	7	8	5	9	10	10
Rv2775_Rv2775	5	10	8	9	9	8
Rv2287_yjcE	3	10	5	8	12	11
Rv1226c_Rv1226c	6	9	7	7	10	10
Rv2697c_dut	10	11	9	6	7	6
Rv1151c_Rv1151c	6	10	7	6	12	8
Rv0807_Rv0807	4	11	10	5	11	8
Rv0249c_Rv0249c	7	9	8	8	9	8
Rv2784c_lppU	4	7	6	11	11	10
Rv0759c_Rv0759c	9	8	8	6	9	9
Rv1619_Rv1619	2	14	7	7	12	7
Rv2035_Rv2035	7	11	9	6	8	8
Rv2325c_Rv2325c	6	12	10	6	8	7
Rv0690c_Rv0690c	5	8	5	10	10	11
Rv3694c_Rv3694c	7	9	8	7	9	9
Rv1514c_Rv1514c	3	13	10	6	9	8
Rv1830_Rv1830	7	9	9	7	9	8
Rv1269c_Rv1269c	7	9	7	9	9	8
Rv1296_thrB	8	10	7	8	8	8
Rv1566c_Rv1566c	10	11	9	5	6	7
Rv0875c_Rv0875c	8	10	9	6	8	7
Rv0123_Rv0123	12	11	10	5	6	4
Rv2597_Rv2597	8	7	8	8	9	8
Rv2370c_Rv2370c	2	10	6	8	12	10
Rv2735c_Rv2735c	5	6	1	11	13	12
Rv2990c_Rv2990c	1	10	8	8	12	9
Rv3603c_Rv3603c	6	7	7	10	9	9
Rv0513_Rv0513	6	8	7	6	11	10
Rv1219c_Rv1219c	9	10	6	6	9	8
Rv2717c_Rv2717c	9	10	9	6	8	6
Rv2846c_efpA	6	8	7	9	9	8
Rv3005c_Rv3005c	7	8	6	9	8	9
Rv1428c_Rv1428c	8	11	6	5	8	9
Rv0190_Rv0190	7	6	8	9	9	8
Rv3208A_TB9.4	9	10	9	7	5	7
Rv1778c_Rv1778c	9	11	11	5	6	5
Rv3312c_Rv3312c	2	9	2	12	12	10
Rv3085_Rv3085	4	6	4	9	14	10
Rv2633c_Rv2633c	6	9	7	6	9	10
Rv1138c_Rv1138c	3	7	5	7	13	12
Rv2900c_fdhF	3	13	6	7	11	7
Rv3673c_Rv3673c	4	6	7	9	11	10
Rv0779c_Rv0779c	6	8	8	6	10	9
Rv0893c_Rv0893c	9	5	2	11	9	11
Rv3282_Rv3282	7	8	5	9	9	9
Rv0328_Rv0328	4	8	6	9	10	10
Rv2560_Rv2560	6	10	8	6	8	8
Rv0364_Rv0364	7	10	8	7	8	6
Rv2442c_rplU	7	8	7	8	8	8
Rv0309_Rv0309	8	7	6	9	7	9
Rv0321_dcd	8	8	8	7	8	7
Rv3207c_Rv3207c	8	10	9	7	6	6
Rv3369_Rv3369	9	9	7	7	7	7
Rv3152_nuoH	7	9	8	7	7	8
Rv2425c_Rv2425c	4	8	1	9	13	11
Rv1546_Rv1546	8	9	8	6	8	7
Rv0790c_Rv0790c	4	4	5	9	14	10
Rv2588c_yajC	6	11	8	6	7	8
Rv3695_Rv3695	5	8	9	6	8	10
Rv0421c_Rv0421c	9	9	10	7	6	5
Rv0474_Rv0474	7	9	9	7	7	7
Rv1501_Rv1501	7	7	6	8	9	9
Rv1167c_Rv1167c	5	10	7	6	9	9
Rv2527_vapC17	9	9	7	6	7	8
Rv3317_sdhD	7	9	9	7	7	7
Rv1532c_Rv1532c	8	8	5	9	8	8
Rv2997_Rv2997	3	8	8	6	12	9
Rv3093c_Rv3093c	3	8	6	8	12	9
Rv0516c_Rv0516c	8	9	7	6	8	8
Rv0165c_mce1R	6	9	7	6	9	9
Rv3375_amiD	3	9	4	7	14	9
Rv0715_rplX	10	10	7	6	6	6
Rv3459c_rpsK	7	9	8	7	7	7
Rv2290_lppO	6	7	6	8	9	9
Rv2423_Rv2423	5	7	5	8	10	10
Rv0500A_Rv0500A	9	9	9	5	6	7
Rv2763c_dfrA	5	8	8	6	10	8
Rv2440c_obg	6	7	5	7	11	9
Rv1675c_cmr	4	9	5	6	11	10
Rv0209_Rv0209		7	5	5	16	12
Rv2063A_mazF7	8	10	10	5	7	5
Rv1152_Rv1152	5	8	9	7	8	8
Rv0382c_pyrE	7	8	8	5	9	8
Rv2683_Rv2683	8	10	7	7	6	7
Rv1688_mpg	4	8	6	7	10	10
Rv3437_Rv3437	5	10	9	6	9	6
Rv2250A_Rv2250A	9	9	8	6	7	5
Rv0199_Rv0199	6	7	6	8	10	7
Rv0852_fadD16	10	9	7	5	7	6
Rv3249c_Rv3249c	6	7	6	9	8	8
Rv2330c_lppP	4	6	7	8	10	9
Rv3378c_Rv3378c	7	7	4	7	11	8
Rv3501c_yrbE4A	6	10	8	5	8	7
Rv2723_Rv2723	4	6	5	7	11	11
Rv2240c_Rv2240c	6	7	7	8	9	7
Rv3729_Rv3729	6	10	4	7	9	8
Rv1685c_Rv1685c	6	10	5	8	7	8
Rv2772c_Rv2772c	8	7	6	6	9	8
Rv0043c_Rv0043c	3	9	3	8	12	9
Rv2867c_Rv2867c	4	6	2	9	12	11
Rv2190c_Rv2190c	9	7	4	9	6	8
Rv1332_Rv1332	6	11	9	5	6	6
Rv0556_Rv0556	4	7	6	9	9	8
Rv0538_Rv0538	8	10	9	5	5	6
Rv1164_narI	7	8	9	7	5	7
Rv1542c_glbN	5	9	7	5	9	8
Rv3393_iunH	6	6	3	10	9	9
Rv2046_lppI	3	3	5	12	10	10
Rv1410c_Rv1410c	6	8	8	6	8	7
Rv2911_dacB2	4	7	5	8	9	10
Rv0924c_mntH	2	7	7	7	10	10
Rv1589_bioB	9	6	4	11	6	7
Rv0991c_Rv0991c	7	6	5	9	8	8
Rv0864_moaC2	5	8	5	8	8	9
Rv2071c_cobM	7	7	5	6	9	9
Rv1287_Rv1287	7	8	4	8	8	8
Rv3672c_Rv3672c	5	8	5	6	11	8
Rv1736c_narX	9	8	5	6	7	8
Rv1002c_Rv1002c	5	8	7	7	8	8
Rv0080_Rv0080	6	8	8	6	9	6
Rv0019c_fhaB	5	8	7	7	8	8
Rv1210_tagA	7	9	6	5	8	8
Rv2918c_glnD	1	9	2	7	13	11
Rv0360c_Rv0360c	8	8	7	7	5	8
Rv2873_mpt83	5	5	5	9	9	9
Rv2704_Rv2704	8	7	8	5	7	7
Rv2643_arsC	6	10	5	5	9	7
Rv1086_Rv1086	6	7	5	7	9	8
Rv3889c_espG2		10	6	4	13	9
Rv2537c_aroD	7	9	10	5	5	6
Rv2617c_Rv2617c	6	9	7	6	7	7
Rv0262c_aac	5	8	7	7	7	8
Rv2346c_esxO	5	8	8	6	7	8
Rv1220c_Rv1220c	7	10	9	6	5	5
Rv0037c_Rv0037c	5	7	6	7	9	8
Rv1723_Rv1723	6	6	1	7	11	11
Rv0380c_Rv0380c	9	9	7	5	5	7
Rv0851c_Rv0851c	8	9	6	6	8	5
Rv2991_Rv2991	7	9	8	6	6	6
Rv1809_PPE33	4	7	6	8	8	9
Rv3062_ligB	3	10	3	5	12	9
Rv3327_Rv3327	4	8	2	11	8	9
Rv2636_Rv2636	3	8	7	6	9	9
Rv0429c_def	6	6	6	6	8	9
Rv2378c_mbtG	3	7	1	9	10	11
Rv1312_Rv1312	7	9	6	5	6	8
Rv1153c_omt	6	8	6	7	7	7
Rv1289_Rv1289	4	6	7	6	10	8
Rv1394c_cyp132	1	6	4	7	14	9
Rv1016c_lpqT	6	6	6	7	8	8
Rv3551_Rv3551	6	8	5	8	7	7
Rv0013_trpG	8	7	7	5	7	7
Rv2637_dedA	6	6	6	7	8	8
[truncated: 193 more rows]
