# Supplementary material for: Iron-restricted Mycobacterium tuberculosis exports pathogenicity factors packed in extracellular vesicles
Source: PLoS One. 2025 May 30;20(5):e0324919. doi: 10.1371/journal.pone.0324919 (PMC12124568; doi:10.1371/journal.pone.0324919)
Supplement: S2 Data — (XLSX) [file pone.0324919.s002.xlsx]

## Sheet: Sheet1
Gene	Protein Name	iBAQ mean (n=3)
Rv0054	ssb	0.121843
Rv3763	lpqH	0.109824
Rv0242c	fabG4	0.023778
Rv0243	fadA2	0.0189196
Rv0896	gltA2	0.0175541
Rv2220	glnA1	0.0174838
Rv1078	pra	0.0167001
Rv1436	gap	0.016598
Rv1872c	lldD2	0.0155601
Rv1411c	lprG	0.0106558
Rv0934	pstS1	0.00917354
Rv3274c	fadE25	0.00896619
Rv0270	fadD2	0.0087639
Rv1908c	katG	0.00801662
Rv3841	bfrB	0.00770683
Rv1310	atpD	0.00764748
Rv2159c	Rv2159c	0.00724108
Rv2342		0.00600985
Rv0873	fadE10	0.00574096
Rv0500	proC	0.00547265
Rv0831c	Rv0831c	0.00545236
Rv0440	groEL2	0.00535136
Rv1098c	fum	0.00532496
Rv0475	hbhA	0.00530421
Rv0400c	fadE7	0.00509505
Rv2744c	35kd_ag/PspA	0.0049509
Rv0651	rplJ	0.00476796
Rv1388	mihF	0.0047486
Rv0824c	desA1	0.00434806
Rv1380	pyrB	0.00425252
Rv2121c	hisG	0.00424247
Rv3010c	pfkA	0.00413368
Rv3774	echA21	0.00388325
Rv3671c	Rv3671c	0.00386442
Rv0717	rpsN1	0.00386167
Rv1488	FloT	0.00385202
Rv0379	secE2	0.00382738
Rv1133c	metE	0.00359332
Rv0583c	lpqN	0.00340755
Rv1308	atpA	0.00336131
Rv1617	pykA	0.00335699
Rv1270c	lprA	0.00328786
Rv0524	hemL	0.0032126
Rv2785c+B50	rpsO	0.00318066
Rv0954		0.0030012
Rv2740	ephG	0.00299702
Rv1368	lprF	0.00298814
Rv1484	inhA	0.00295459
Rv3461c	rpmJ	0.0029306
Rv1309	atpG	0.00287302
Rv2129c	Rv2129c	0.00267722
Rv2605c	tesB2	0.00266327
Rv1201c	dapD	0.00258949
Rv1006	Rv1006	0.00257878
Rv2986c	hupB	0.00257599
Rv0761c	adhB	0.00257337
Rv1397c	vapC10	0.0025272
Rv0231	fadE4	0.00248689
Rv1511	gmdA	0.00248676
Rv0341	iniB	0.00243711
Rv0798c	cfp29	0.00233681
Rv1074c	fadA3	0.00229845
Rv1596	nadC	0.00228815
Rv2296	Rv2296	0.0022718
Rv2054	Rv2054	0.00225545
Rv2094c	tatA	0.00224514
Rv1919c	Rv1919c	0.0022262
Rv2244	acpM	0.00219661
Rv3248c	sahH/ahcY	0.00219608
Rv0154c	fadE2	0.00219202
Rv3224	Rv3224	0.00218958
Rv1479	moxR1	0.00218229
Rv1093	glyA1	0.00216409
Rv2995c	leuB	0.00216312
Rv2298	Rv2298	0.00214284
Rv1018c		0.00211595
Rv0860	fadB	0.00210674
Rv0753c	mmsA	0.00208931
Rv3280	accD5	0.0020644
Rv0685	tuf	0.00201388
Rv1871c		0.00197101
Rv3520c	Rv3520c	0.00197087
Rv2593c	ruvA	0.00194485
Rv1876	bfrA	0.00189233
Rv3340	metC	0.00189149
Rv0932c	pstS2	0.00188478
Rv1855c	Rv1855c	0.00186987
Rv3285	accA3	0.00185486
Rv0580c	Rv0580c	0.00181463
Rv1780	Rv1780	0.00179647
Rv0716	rplE	0.00171338
Rv0679c	Rv0679c	0.00169388
Rv2091c	Rv2091c	0.00166362
Rv1837c	glcB	0.00166114
Rv2280	Rv2280	0.00160638
Rv0247c	Rv0247c	0.00159682
Rv3570c	hsaA	0.00156273
Rv2032	acg	0.00154171
Rv2222c	glnA2	0.00153991
Rv2314c	Rv2314c	0.00153608
Rv3418c	groES	0.00153449
Rv1438	tpi	0.00152885
Rv2890c	rpsB	0.00152732
Rv3646c	topA	0.00151402
Rv1288	Rv1288	0.00150945
Rv0668	rpoC	0.00150051
Rv2520c		0.00149293
Rv3597c	lsR2	0.0014853
Rv3146	nuoB	0.00147408
Rv0189c	ilvD	0.00144643
Rv3150	nuoF	0.00143079
Rv0889c	citA	0.00141658
Rv1449c	tkt	0.00141638
Rv1023	eno	0.00140467
Rv3684	Cds1	0.00138724
Rv2969c	Rv2969c	0.00135514
Rv0315	Rv0315	0.00135102
Rv2971	Rv2971	0.00132559
Rv2623	TB31.7	0.00131869
Rv1544	Rv1544	0.00131791
Rv1392	metK	0.00131204
Rv1454c	qor	0.00131112
Rv2857c	Rv2857c	0.00129891
Rv3801c	fadD32	0.00128392
Rv3151	nuoG	0.00128009
Rv0504c	HadD	0.00126166
Rv1613	trpA	0.00125185
Rv1475c	acn	0.00125161
Rv3584	lpqE	0.00122983
Rv1070c	echA8	0.00122935
Rv1622c	cydB	0.00121161
Rv1079	metB	0.00120147
Rv1769	Rv1769	0.00117288
Rv1328	glgP	0.00116002
Rv0884c	serC	0.00115864
Rv3875	esxA	0.00115464
Rv1543	Fcr	0.00114686
Rv2215	dlaT	0.00114185
Rv1489	Rv1489	0.00113202
Rv3269	PacL1	0.00112312
Rv2263		0.00111992
Rv0468	fadB2	0.00111164
Rv3127	Rv3127	0.00109715
Rv2161c	Rv2161c	0.00109109
Rv0683	rpsG	0.00108485
Rv0675	echA5	0.00108265
Rv0350	dnaK	0.00107706
Rv0707	rpsC	0.00107282
Rv1483	fabG1	0.0010591
Rv1404	Rv1404	0.00105906
Rv0667	rpoB	0.00104597
Rv1017c	prsA	0.00102824
Rv1307	atpH	0.0010277
Rv1770	Rv1770	0.00102228
Rv3458c	rpsD	0.00100085
Rv0458	Rv0458	0.000998725
Rv2476c	gdh	0.000981948
Rv0066c	icd2	0.000981274
Rv2461c	clpP1	0.000980129
Rv0905	echA6	0.00097825
Rv1612	trpB	0.000954496
Rv3205c	Rv3205c	0.000952479
