# Supplementary material for: Iron-restricted Mycobacterium tuberculosis exports pathogenicity factors packed in extracellular vesicles
Source: PLoS One. 2025 May 30;20(5):e0324919. doi: 10.1371/journal.pone.0324919 (PMC12124568; doi:10.1371/journal.pone.0324919)
Supplement: S3 Data — (XLSX) [file pone.0324919.s003.xlsx]

## Sheet: Sheet1
	Number of peptides identified
Gene-Protein	MEV 1	MEV 2	MEV 3
Rv2244_acpM	9	9	9
Rv3804c_fbpA	20	18	19
Rv1886c_fbpB	7	8	7
Rv0129c_fbpC	18	18	18
Rv1860_apa	3	3	3
Rv3841_bfrB	17	17	19
Rv1827_garA	5	4	3
Rv0350_dnaK	68	70	64
Rv0363c_fba	40	44	38
Rv1837c_glcB	63	67	67
Rv3418c_groES	16	18	16
Rv2031c_hspX	13	13	15
Rv0066c_icd2	62	70	69
Rv1908c_katG	79	83	83
Rv1980c_mpt64	10	10	10
Rv3248c_sahH	53	54	52
Rv0009_ppiA	11	11	11
